# Supplementary material for: Preoperative CT-based radiomics combined with tumour spread through air spaces can accurately predict early recurrence of stage I lung adenocarcinoma: a multicentre retrospective cohort study
Source: Cancer Imaging. 2023 Sep 7;23:83. doi: 10.1186/s40644-023-00605-3 (PMC10485937; doi:10.1186/s40644-023-00605-3)
Supplement: Supplementary file 2 — Additional file 2: Supplementary table 1. The STAS status and clinical outcome of enrolled patients. Supplementary table 2. Radiomic features extracted from ROI-tumoral by Pyradiomics. Supplementary table 3. Radiomic features extracted from ROI-3u by Pyradiomics. Supplementary table 4. Radiomic features extracted from ROI-6u by Pyradiomics. Supplementary table 5. Radiomic features extracted from ROI-12u by Pyradiomics. Supplementary table 6. 2D Deep learning radiomics features from ROI-tumoral by Convolutional Neural Networks. Supplementary table 7. 3D Deep learning radiomics features from ROI-tumoral by Convolutional Neural Networks. Supplementary table 8. The final features in the six signature models selected by LASSO-COX regression and the weight of them. Supplementary table 9. The results of DeLong’s test in different models. [file 40644_2023_605_MOESM2_ESM.xlsx]

## Sheet: Supplementary table1
Development cohort	STAS	DFS_status	DFS_time
0.nii.gz	1	0	79.6
1.nii.gz	0	0	79.8
2.nii.gz	0	0	71.8
3.nii.gz	0	0	76.2
4.nii.gz	0	0	76.7
5.nii.gz	1	0	33
7.nii.gz	1	0	42
8.nii.gz	1	0	70.7
9.nii.gz	0	0	73.8
10.nii.gz	1	0	66.1
11.nii.gz	0	0	45.5
12.nii.gz	0	0	72.2
13.nii.gz	0	0	78.9
14.nii.gz	0	0	72.2
15.nii.gz	0	0	71.6
16.nii.gz	0	1	60.9
17.nii.gz	1	0	56.3
18.nii.gz	0	0	70.2
19.nii.gz	0	0	68.4
20.nii.gz	1	1	32.4
21.nii.gz	1	0	66.2
22.nii.gz	0	0	65.6
23.nii.gz	1	1	29.5
24.nii.gz	0	0	65.1
26.nii.gz	1	0	65.1
28.nii.gz	1	0	61.3
29.nii.gz	0	0	64.1
30.nii.gz	0	0	63.7
31.nii.gz	1	0	63.8
32.nii.gz	1	0	40.1
33.nii.gz	0	0	63.5
34.nii.gz	0	0	27.2
35.nii.gz	0	0	62.7
36.nii.gz	1	1	14.9
37.nii.gz	0	0	61.8
38.nii.gz	1	1	8.1
39.nii.gz	0	1	19.6
40.nii.gz	0	0	58.9
41.nii.gz	0	0	59.2
42.nii.gz	1	1	11.3
43.nii.gz	0	0	58
44.nii.gz	0	0	57.6
45.nii.gz	1	0	49.5
46.nii.gz	1	1	23.1
47.nii.gz	0	0	55.9
48.nii.gz	0	0	55.9
49.nii.gz	0	0	52.4
50.nii.gz	1	1	16.8
51.nii.gz	1	0	44.4
52.nii.gz	1	0	54.2
53.nii.gz	0	0	53.8
54.nii.gz	0	0	53.6
55.nii.gz	0	0	53.3
56.nii.gz	0	1	38.7
57.nii.gz	0	0	53.2
58.nii.gz	0	0	53.1
59.nii.gz	1	1	44.9
60.nii.gz	1	0	52.4
61.nii.gz	1	0	52.2
62.nii.gz	0	0	52.2
63.nii.gz	1	0	52
64.nii.gz	0	0	51.5
65.nii.gz	1	0	34.6
66.nii.gz	0	0	50.5
68.nii.gz	1	1	22
69.nii.gz	1	0	48.7
70.nii.gz	0	0	50.1
73.nii.gz	0	0	49.8
74.nii.gz	1	1	35.6
75.nii.gz	0	0	49.1
76.nii.gz	0	0	49
77.nii.gz	0	0	48.7
78.nii.gz	1	0	48.7
79.nii.gz	1	0	48.5
80.nii.gz	1	1	35.2
81.nii.gz	0	0	48.3
82.nii.gz	0	0	48.2
83.nii.gz	0	0	48
84.nii.gz	1	0	48
85.nii.gz	1	1	17.8
86.nii.gz	1	1	29.9
87.nii.gz	1	0	46.5
88.nii.gz	1	0	46.3
89.nii.gz	1	0	46.3
90.nii.gz	1	1	35.6
91.nii.gz	0	0	45.4
92.nii.gz	0	0	45.6
93.nii.gz	1	0	45.6
94.nii.gz	0	0	38.7
95.nii.gz	0	0	45
96.nii.gz	1	0	44.5
97.nii.gz	0	0	44.2
98.nii.gz	1	0	36.4
99.nii.gz	1	0	43
101.nii.gz	1	0	43.8
102.nii.gz	1	1	32.8
103.nii.gz	1	0	43.2
104.nii.gz	1	0	42.4
105.nii.gz	1	0	43.1
107.nii.gz	1	1	28.1
108.nii.gz	1	1	32.2
109.nii.gz	0	0	33.7
110.nii.gz	0	0	34.5
111.nii.gz	0	0	45.5
112.nii.gz	1	0	28.3
113.nii.gz	1	0	41.6
114.nii.gz	0	0	41.6
115.nii.gz	1	0	41.1
116.nii.gz	0	0	33.4
117.nii.gz	1	0	40.9
118.nii.gz	1	0	41.1
119.nii.gz	1	0	38.1
120.nii.gz	1	0	40.6
121.nii.gz	1	0	40.4
122.nii.gz	1	0	40.6
123.nii.gz	1	0	40.7
124.nii.gz	0	0	40.7
126.nii.gz	1	0	40.1
127.nii.gz	1	0	40.2
128.nii.gz	1	0	39.9
129.nii.gz	1	0	40.1
130.nii.gz	1	0	40.1
132.nii.gz	1	0	39
133.nii.gz	1	0	39.5
135.nii.gz	0	0	39
136.nii.gz	1	0	39.1
137.nii.gz	0	0	36.5
138.nii.gz	0	0	38.6
141.nii.gz	0	0	38.2
142.nii.gz	0	0	38.3
143.nii.gz	1	0	38.2
144.nii.gz	0	0	38.2
146.nii.gz	1	0	37.4
147.nii.gz	1	1	34.5
148.nii.gz	1	0	37.6
149.nii.gz	0	0	35.6
152.nii.gz	1	0	37.3
153.nii.gz	0	0	37.2
155.nii.gz	0	0	37
156.nii.gz	0	0	36.5
157.nii.gz	0	0	37
158.nii.gz	0	0	36.8
159.nii.gz	1	0	36.6
161.nii.gz	1	0	36.4
162.nii.gz	1	0	35.5
163.nii.gz	0	0	34.4
164.nii.gz	1	0	35.7
165.nii.gz	0	0	35.6
166.nii.gz	1	1	32
167.nii.gz	1	0	35.7
168.nii.gz	0	0	35.6
169.nii.gz	0	0	35.5
170.nii.gz	1	0	35.5
171.nii.gz	1	0	35.5
172.nii.gz	0	0	35.5
174.nii.gz	1	0	35.3
175.nii.gz	1	0	35.4
177.nii.gz	1	0	35.3
178.nii.gz	1	0	35.1
179.nii.gz	1	0	45.5
180.nii.gz	0	0	35.1
181.nii.gz	1	0	35.1
182.nii.gz	1	0	34.5
183.nii.gz	1	0	34.4
184.nii.gz	1	1	24.7
185.nii.gz	0	0	34.5
186.nii.gz	1	0	34.6
187.nii.gz	0	0	34.4
188.nii.gz	0	0	34.3
190.nii.gz	0	0	34
191.nii.gz	1	0	34
192.nii.gz	1	0	60.6
193.nii.gz	0	0	33.8
194.nii.gz	1	1	28.3
195.nii.gz	1	0	29.3
196.nii.gz	1	0	33.2
197.nii.gz	0	0	32.5
198.nii.gz	0	0	28.3
199.nii.gz	0	0	32.4
200.nii.gz	1	0	32.2
201.nii.gz	0	0	53.7
202.nii.gz	1	0	51.2
203.nii.gz	1	0	41.3
204.nii.gz	0	0	42.9
205.nii.gz	0	0	77.5
206.nii.gz	1	0	40.9
207.nii.gz	0	0	46
209.nii.gz	0	0	59.6
210.nii.gz	0	0	59.6
211.nii.gz	0	0	32.6
212.nii.gz	0	0	53.7
213.nii.gz	0	0	49.7
215.nii.gz	1	0	45.1
216.nii.gz	1	0	44.5
217.nii.gz	1	0	41.8
218.nii.gz	1	0	41.8
219.nii.gz	1	0	39.3
220.nii.gz	1	0	37.7
221.nii.gz	1	0	34.5
222.nii.gz	0	1	13.5
223.nii.gz	1	0	32.2
224.nii.gz	0	0	33.7
225.nii.gz	1	1	16
226.nii.gz	1	1	18
227.nii.gz	1	0	66
229.nii.gz	0	0	63.1
230.nii.gz	0	0	63.9
231.nii.gz	1	1	38.7
232.nii.gz	1	1	12
233.nii.gz	1	0	55
234.nii.gz	1	1	24.2
235.nii.gz	1	0	54.3
236.nii.gz	1	1	23.4
237.nii.gz	1	1	15.6
238.nii.gz	0	0	52.1
239.nii.gz	0	0	39
240.nii.gz	1	0	49.3
241.nii.gz	0	0	49.1
243.nii.gz	1	0	43.6
245.nii.gz	1	0	40.7
246.nii.gz	1	0	38.8
247.nii.gz	1	1	20.6
248.nii.gz	0	0	37.1
250.nii.gz	1	0	35.4
251.nii.gz	1	0	32.6
253.nii.gz	1	0	21.5

## Sheet: Supplementary table2
Development cohort	log.sigma.2.0.mm.3D_firstorder_10Percentile	log.sigma.2.0.mm.3D_firstorder_90Percentile	log.sigma.2.0.mm.3D_firstorder_Energy	log.sigma.2.0.mm.3D_firstorder_Entropy	log.sigma.2.0.mm.3D_firstorder_InterquartileRange	log.sigma.2.0.mm.3D_firstorder_Kurtosis	log.sigma.2.0.mm.3D_firstorder_Maximum	log.sigma.2.0.mm.3D_firstorder_Mean	log.sigma.2.0.mm.3D_firstorder_MeanAbsoluteDeviation	log.sigma.2.0.mm.3D_firstorder_Median	log.sigma.2.0.mm.3D_firstorder_Minimum	log.sigma.2.0.mm.3D_firstorder_Range	log.sigma.2.0.mm.3D_firstorder_RobustMeanAbsoluteDeviation	log.sigma.2.0.mm.3D_firstorder_RootMeanSquared	log.sigma.2.0.mm.3D_firstorder_Skewness	log.sigma.2.0.mm.3D_firstorder_TotalEnergy	log.sigma.2.0.mm.3D_firstorder_Uniformity	log.sigma.2.0.mm.3D_firstorder_Variance	log.sigma.2.0.mm.3D_glcm_Autocorrelation	log.sigma.2.0.mm.3D_glcm_ClusterProminence	log.sigma.2.0.mm.3D_glcm_ClusterShade	log.sigma.2.0.mm.3D_glcm_ClusterTendency	log.sigma.2.0.mm.3D_glcm_Contrast	log.sigma.2.0.mm.3D_glcm_Correlation	log.sigma.2.0.mm.3D_glcm_DifferenceAverage	log.sigma.2.0.mm.3D_glcm_DifferenceEntropy	log.sigma.2.0.mm.3D_glcm_DifferenceVariance	log.sigma.2.0.mm.3D_glcm_Id	log.sigma.2.0.mm.3D_glcm_Idm	log.sigma.2.0.mm.3D_glcm_Idmn	log.sigma.2.0.mm.3D_glcm_Idn	log.sigma.2.0.mm.3D_glcm_Imc1	log.sigma.2.0.mm.3D_glcm_Imc2	log.sigma.2.0.mm.3D_glcm_InverseVariance	log.sigma.2.0.mm.3D_glcm_JointAverage	log.sigma.2.0.mm.3D_glcm_JointEnergy	log.sigma.2.0.mm.3D_glcm_JointEntropy	log.sigma.2.0.mm.3D_glcm_MaximumProbability	log.sigma.2.0.mm.3D_glcm_SumEntropy	log.sigma.2.0.mm.3D_glcm_SumSquares	log.sigma.2.0.mm.3D_gldm_DependenceEntropy	log.sigma.2.0.mm.3D_gldm_DependenceNonUniformity	log.sigma.2.0.mm.3D_gldm_DependenceNonUniformityNormalized	log.sigma.2.0.mm.3D_gldm_DependenceVariance	log.sigma.2.0.mm.3D_gldm_GrayLevelNonUniformity	log.sigma.2.0.mm.3D_gldm_GrayLevelVariance	log.sigma.2.0.mm.3D_gldm_HighGrayLevelEmphasis	log.sigma.2.0.mm.3D_gldm_LargeDependenceEmphasis	log.sigma.2.0.mm.3D_gldm_LargeDependenceHighGrayLevelEmphasis
0.nii.gz	1.57878	0.259317	0.0406324	-1.50722	-1.52024	0.554238	-0.0918889	1.35533	-1.56488	1.24051	2.0022	-1.04489	-1.56618	1.32708	0.125279	0.0406324	1.45142	-1.28201	-0.978539	-0.500513	-0.242095	-0.917541	-1.22011	1.6495	-1.55208	-1.76828	-1.17857	1.89817	1.94461	0.761507	0.846205	0.509045	-0.634428	2.06156	-1.06467	0.333988	-0.562623	0.349756	-0.606851	-1.05729	0.920247	-0.25726	-1.43794	0.615278	0.13074	-1.28945	-1.23627	1.07711	-0.0695348
1.nii.gz	0.150428	0.839326	-0.428853	0.341488	0.282113	0.0366103	0.10534	-0.0756008	0.307245	-0.397774	0.746125	-0.279432	0.197138	-0.0651698	1.27573	-0.428853	-0.294584	0.260677	-0.837506	-0.0155834	0.6649	0.0717445	-0.0792549	0.27131	0.0280403	0.276823	-0.0296983	-0.165789	-0.197843	-0.148793	-0.239986	-0.107709	0.672552	-0.309039	-0.91335	-0.175944	-0.00285621	0.257857	0.15492	0.0218523	-0.17706	-0.572405	-0.0954194	-0.17407	-0.375174	0.243668	-0.800877	-0.203919	-0.408189
2.nii.gz	1.12948	0.767275	0.0129029	-0.275775	-0.537465	0.00314876	0.180499	1.14974	-0.667651	1.04631	0.486415	-0.0940836	-0.680922	1.14736	-0.085378	0.0129029	0.139905	-0.642397	0.105714	-0.385053	-0.25725	-0.508078	-0.772813	0.929047	-0.81442	-0.665277	-0.749474	0.676398	0.636691	0.826845	0.782088	0.669761	-0.840822	0.781359	0.236296	-0.277912	0.266176	-0.342616	0.0933799	-0.619305	0.720207	-0.00789116	-0.751211	0.0176783	-0.0346759	-0.630593	0.0400955	0.163826	-0.0348911
3.nii.gz	0.933869	0.236717	-0.215867	-0.391219	-0.794706	0.374296	0.0885051	1.01061	-0.707721	1.10064	0.817209	-0.327219	-0.854395	1.006	-0.936767	-0.215867	0.394854	-0.609393	-0.269587	-0.251608	-0.661758	-0.29599	-0.740012	1.35431	-0.736609	-0.67604	-0.783134	0.495785	0.423375	0.601537	0.489006	0.355634	-0.093072	0.507639	-0.192792	-0.21919	0.0990316	-0.36565	0.116009	-0.4617	0.228805	-0.299107	-0.538164	-0.256212	-0.187863	-0.609499	-0.33593	-0.0934485	-0.182749
4.nii.gz	-1.49374	-0.260127	-0.475267	1.19074	1.74632	-0.70284	-0.101036	-1.07777	1.3271	-0.724454	-0.847005	0.331821	1.34886	-1.04019	-0.436968	-0.475267	-1.07124	1.2476	-0.142056	0.259413	-0.234293	0.965441	1.79868	-1.31655	1.91971	1.72994	1.40924	-1.63058	-1.52303	-1.29586	-1.35403	-0.671899	1.23901	-1.63583	-0.0464925	-0.508906	0.467165	-0.575845	0.979968	1.29177	-0.490642	-0.454953	1.62161	-0.520566	-0.425948	1.24082	0.115484	-0.678543	-0.410138
5.nii.gz	-0.552672	-0.504367	0.289156	0.734911	0.740047	-0.449858	0.839844	-0.434608	0.520309	-0.368221	-0.87988	1.08891	0.654254	-0.431433	0.0105765	0.289156	-0.732671	0.299632	0.858501	-0.19276	-0.403668	0.187282	-0.000368044	0.307432	-0.0444565	0.4563	0.322441	0.14976	0.173338	0.868326	0.914516	0.764591	-0.940772	0.184276	0.940775	-0.563866	1.02689	-0.36081	0.742572	0.128957	1.13733	0.642116	-0.650411	0.226966	0.101898	0.305621	0.752201	0.220051	0.440195
7.nii.gz	-1.72413	-2.06041	-0.561114	0.0287906	0.784154	-0.718425	-1.14026	-2.49479	0.569672	-2.32819	-0.18002	-0.810736	0.841578	-2.54446	0.983187	-0.561114	-0.209233	0.28862	-1.35846	-0.254294	0.446525	-0.241165	0.332787	-1.35507	0.471344	0.41674	0.386992	-0.542967	-0.525535	-1.22212	-1.10207	-1.17065	1.32929	-0.458411	-1.66099	0.391958	-1.15938	0.228862	-0.798712	-0.0503415	-1.40502	-0.771099	0.803413	-0.446535	-0.46228	0.300765	-1.19322	-0.492878	-0.482633
8.nii.gz	1.08276	-0.56024	-0.260589	-1.36824	-1.20278	-0.142669	-0.798641	0.594847	-1.39431	0.495705	0.867434	-1.05041	-1.25526	0.5459	-0.403304	-0.260589	1.06492	-1.25565	-0.415131	-0.567764	-0.377155	-1.03808	-1.17211	0.977337	-1.30665	-1.588	-1.28467	1.08018	0.985351	0.764371	0.612362	0.603667	-0.819608	1.16433	-0.311208	0.0822899	-0.547965	-0.130005	-0.811972	-1.12365	0.115194	-0.443651	-0.912991	-0.100166	-0.170112	-1.25093	-0.625644	0.194386	-0.104355
9.nii.gz	0.338518	0.269546	-0.416377	0.158741	-0.279997	0.52661	0.350491	0.0495973	-0.0821372	-0.305198	0.383759	0.0896793	-0.287654	0.0471347	1.45003	-0.416377	-0.105957	-0.0521531	-0.492988	-0.128997	0.480636	-0.276091	-0.245636	-0.108747	-0.116636	0.065402	-0.257044	-0.157852	-0.218386	0.389256	0.228205	0.00437494	0.497149	-0.215977	-0.434992	-0.161266	-0.0901992	-0.128928	-0.164942	-0.275833	-0.33515	-0.561458	-0.178542	-0.32109	-0.359538	-0.0458335	-0.526798	-0.299725	-0.348655
10.nii.gz	-0.0450385	0.0868878	-0.193791	0.429897	-0.0722469	-0.293947	-0.173383	-0.254028	0.0268463	-0.326348	-0.406935	0.0610839	0.0157849	-0.265564	0.0766327	-0.193791	-0.471309	-0.0716137	0.225285	-0.241919	-0.252711	-0.119868	0.0548587	-0.451884	0.271911	0.519141	-0.0682237	-0.527274	-0.56972	0.0908771	-0.128005	0.583799	-0.427049	-0.682727	0.36188	-0.559707	0.805943	-0.601918	0.476394	-0.063517	0.207652	0.00858746	0.150048	-0.394982	-0.209551	-0.0619898	0.167592	-0.404146	-0.257511
11.nii.gz	-0.164228	1.0366	0.643148	1.18397	0.23182	-0.0521084	0.850403	0.161725	0.594362	0.0630971	-1.66742	1.47975	0.390294	0.19849	0.224462	0.643148	-0.9191	0.653025	2.07147	0.283183	0.00840855	0.62902	0.255434	0.534415	0.335343	0.761839	0.376726	-0.427476	-0.434852	0.829975	0.758193	0.881842	-1.27338	-0.374455	1.9222	-0.707198	1.55482	-0.764492	1.25525	0.522504	1.11806	1.58715	-0.157225	-0.246728	0.262648	0.651581	1.99487	-0.251313	0.150443
12.nii.gz	-1.59032	-0.424115	-0.465677	1.0608	1.72542	-0.801268	-0.341171	-1.74201	1.36245	-2.09441	-0.868568	0.153142	1.47929	-1.72461	0.76635	-0.465677	-0.91542	1.1638	-0.251662	0.217259	0.68874	0.714576	0.914028	-0.493852	1.01186	1.14029	0.947968	-0.950572	-0.911153	-0.5167	-0.59467	-0.454559	1.0626	-0.913393	-0.189291	-0.403219	0.301193	-0.401187	0.732415	0.810809	-0.186223	-0.500045	0.754943	-0.399068	-0.40884	1.18576	0.0113625	-0.518527	-0.364539
13.nii.gz	0.790231	-2.32014	-0.583827	-3.35753	-1.57207	-0.936556	-1.79112	-0.52354	-2.03188	-0.618189	2.46364	-2.60749	-1.60324	-0.631146	0.776961	-0.583827	3.10958	-1.75631	-1.95761	-0.680122	-0.232769	-1.62464	-1.29964	-1.66182	-1.49286	-2.30366	-1.4563	1.46645	1.44294	-2.0793	-1.70123	-0.517307	0.527287	1.64441	-2.96735	2.5746	-2.90103	2.03375	-3.4324	-1.57235	-2.21712	-0.911905	-0.60417	0.0100871	-0.457667	-1.74573	-2.19315	0.140986	-0.543731
14.nii.gz	0.268004	-0.219048	0.570564	0.25111	-0.626129	1.01535	0.854622	0.144615	-0.290209	0.0393704	-0.720422	1.0231	-0.573525	0.140471	0.793355	0.570564	-0.065868	-0.133932	0.961121	-0.104916	0.0158546	-0.211809	-0.389182	0.443152	-0.524352	-0.116598	-0.0524232	0.630999	0.640503	1.06769	1.21707	0.761307	-1.03705	0.740379	1.04794	-0.30786	0.608544	-0.11003	0.371953	-0.281511	1.08824	0.896118	-0.858632	0.389129	0.410085	-0.131238	0.748648	0.402776	0.474351
15.nii.gz	-0.339168	-0.214387	-0.0259491	0.564087	-0.130934	-0.124822	0.273467	-0.638778	0.0920343	-0.710849	-0.812864	0.61023	-0.0150514	-0.653432	0.3857	-0.0259491	-0.512376	0.0618831	0.243156	-0.161515	-0.00404398	-0.0938088	0.0828549	-0.450618	0.21058	0.571193	0.117601	-0.32797	-0.338037	0.401218	0.264969	0.774969	-0.962148	-0.34166	0.379078	-0.54283	0.93478	-0.597179	0.518308	-0.0358067	0.505903	0.325359	-0.107622	-0.274129	-0.0806783	0.0643052	0.254596	-0.284721	-0.225506
16.nii.gz	-1.3927	-2.35559	-0.400567	0.336919	0.248169	-0.0577903	-1.06184	-2.16358	0.150294	-2.0523	-2.50359	0.379641	0.22274	-2.22087	-0.193996	-0.400567	-0.405471	0.00481438	1.49875	-0.187027	-0.409273	-0.0167598	-0.0634591	0.0392053	0.0834733	0.328652	-0.0585376	-0.342654	-0.385767	0.428536	0.261728	0.212594	0.276293	-0.324087	1.50246	-0.438235	0.389361	-0.492727	0.39609	-0.0336495	0.0607989	-0.410781	0.0165309	-0.327323	-0.3306	0.00111891	1.29003	-0.345737	0.0344075
17.nii.gz	-0.308051	-1.13072	-0.396792	-0.136293	-0.0860613	-0.576393	-0.775162	-0.58657	-0.347713	-0.471129	0.146766	-0.681875	-0.195267	-0.629447	-0.171796	-0.396792	-0.165266	-0.498086	-0.538174	-0.403681	-0.323186	-0.354527	-0.574885	0.670765	-0.579352	-0.461214	-0.511927	0.39516	0.357491	0.167209	0.109656	0.106012	0.351077	0.598098	-0.499796	-0.279572	0.0261713	-0.403877	0.0637953	-0.444547	0.208241	-0.538839	-0.42686	-0.258845	-0.338204	-0.500554	-0.638	-0.171179	-0.254695
18.nii.gz	0.380988	-0.144628	-0.362021	-0.756602	-0.29026	-0.982162	-0.805479	0.0207176	-0.605827	-0.111342	1.35521	-1.29272	-0.309241	-0.0200881	0.346728	-0.362021	0.17578	-0.778666	-1.26323	-0.530815	-0.110733	-0.815378	-0.782807	0.0675396	-0.750434	-0.703135	-0.852527	0.451832	0.394414	-0.410569	-0.495963	0.655983	-0.88224	0.662584	-1.49423	-0.118612	-0.230797	-0.061672	-0.556818	-0.834594	-0.303119	-0.483491	-0.375577	-0.177277	-0.30214	-0.774952	-1.31675	-0.0972651	-0.429102
19.nii.gz	-0.0407346	0.53645	0.209349	0.649758	0.112105	-0.320282	0.541418	0.249198	0.220613	0.306776	-0.401872	0.621666	0.219026	0.260877	-0.15511	0.209349	-0.675343	0.120067	0.559815	-0.178268	-0.290935	0.0886243	0.0274034	0.0758237	0.0404761	0.487612	0.240262	-0.0341359	-0.0369675	0.553307	0.521126	0.834337	-1.19231	-0.0697119	0.672549	-0.614826	1.13564	-0.593863	0.782129	0.0706274	1.06378	0.530325	-0.466263	-0.0493654	0.0293235	0.124735	0.512135	-0.0115462	0.0604592
20.nii.gz	0.265761	-0.206174	0.0730089	-0.0352456	-0.518439	-0.0516026	-0.414145	-0.00221646	-0.480696	-0.0914109	-0.420925	-0.121767	-0.522008	-0.0280387	0.0817255	0.0730089	-0.0488832	-0.476949	0.363181	-0.350534	-0.267286	-0.439918	-0.631702	0.63551	-0.659895	-0.424662	-0.557072	0.540389	0.51255	0.684822	0.644273	0.719983	-0.930475	0.681559	0.497861	-0.353844	0.461443	-0.549026	0.187302	-0.523188	0.928851	0.181551	-0.736469	-0.00877709	0.0310108	-0.492905	0.280726	0.10244	0.0531977
21.nii.gz	-0.0767251	-1.49853	-0.29139	-0.742308	-0.155014	-0.571257	-0.667294	-0.84104	-0.569073	-0.998771	0.807034	-0.917612	-0.320656	-0.904104	0.822309	-0.29139	0.401557	-0.746612	-1.11513	-0.508358	-0.0630573	-0.763487	-0.599367	-0.407792	-0.51454	-0.373033	-0.673462	0.280841	0.239967	-0.150059	-0.269571	0.733415	-1.09964	0.335298	-1.24973	-0.151774	-0.103123	-0.207888	-0.477784	-0.73495	0.174282	-0.350918	-0.56061	-0.0167816	-0.209853	-0.73905	-1.25072	0.0135691	-0.356495
22.nii.gz	0.673152	-0.713693	-0.467847	-1.15687	-1.19231	0.977065	-1.18079	0.453233	-0.969029	0.898244	-0.335276	-0.767248	-1.06711	0.420031	-2.36294	-0.467847	1.21857	-0.866737	0.630544	-0.382511	-0.88684	-0.608845	-0.472845	-0.279126	-0.363777	-0.293358	-0.537085	0.104954	0.0260125	-0.153942	-0.282514	-0.199375	0.661519	-0.119627	0.774518	0.165922	-0.647017	0.0855572	-0.690514	-0.584305	-0.813978	-0.681693	-0.244613	-0.27951	-0.363376	-0.868282	0.532361	-0.233324	-0.0234104
23.nii.gz	0.238568	-0.791307	0.0149267	-0.271063	-0.543669	0.344292	0.120669	-0.166595	-0.60947	-0.290833	0.445627	-0.1214	-0.655588	-0.202783	0.702195	0.0149267	0.214032	-0.58973	-0.51042	-0.385539	-0.18257	-0.538953	-0.646295	0.409431	-0.721216	-0.497067	-0.512251	0.639025	0.615197	0.709782	0.712973	0.694489	-0.894906	0.833703	-0.449996	-0.263891	0.280532	-0.304611	0.0167212	-0.596529	0.678637	0.0836094	-0.768182	0.201641	0.0234332	-0.588519	-0.688066	0.264278	-0.0678026
24.nii.gz	-0.452885	0.862715	0.325511	1.35767	0.482433	-0.0801983	0.769454	-0.0744031	0.8346	-0.171963	-1.33552	1.25478	0.609711	-0.030508	0.341799	0.325511	-1.05196	0.906072	1.46637	0.2954	-0.102908	0.704771	0.566101	0.0926221	0.620392	1.06269	0.742839	-0.618158	-0.610638	0.512853	0.408479	0.819157	-1.00496	-0.63868	1.44829	-0.743547	1.60834	-0.828458	1.3169	0.682896	1.04017	1.03958	-0.0532224	-0.298035	0.051608	0.902112	1.44158	-0.31157	-0.0153196
26.nii.gz	-0.639471	-0.884556	-0.533682	-0.204431	0.112383	-0.693105	-0.911959	-1.07176	-0.0407929	-1.21413	0.389057	-0.907313	0.0629988	-1.11414	0.384441	-0.533682	-0.100132	-0.243729	-1.15821	-0.414846	-0.00832824	-0.546904	0.0885663	-1.63515	0.3194	0.288527	-0.0465424	-0.510851	-0.544016	-1.17254	-1.16419	-0.609532	1.05236	-0.790828	-1.30014	0.0624812	-0.696915	-0.0333322	-0.669621	-0.346117	-0.801591	-0.757872	0.182497	-0.272904	-0.444046	-0.238543	-1.08012	-0.353862	-0.440799
28.nii.gz	-0.206574	1.69424	-0.473859	1.17455	1.0715	0.238357	1.319	0.598286	1.24014	0.369424	0.433936	0.828193	0.925793	0.68452	1.06559	-0.473859	-0.989797	1.41194	-0.301565	0.619164	0.699945	0.909932	1.38243	-0.868193	1.41282	1.45676	1.40658	-1.2358	-1.18824	-0.313134	-0.455545	-0.785978	1.28553	-1.34473	-0.243151	-0.421786	0.255436	-0.46727	0.731453	1.10857	-0.287641	-0.574214	1.00202	-0.451377	-0.434277	1.42198	-0.0588342	-0.577628	-0.395667
29.nii.gz	-0.431821	-1.01741	-0.430226	0.248348	0.0694392	0.589351	0.451082	-0.952844	0.102931	-1.21157	-0.366709	0.533431	-0.0593301	-0.97368	1.40087	-0.430226	-0.187668	0.0994741	-0.301111	-0.106429	0.365694	-0.192373	-0.0454695	-0.397557	0.0273412	0.314642	0.080016	-0.106415	-0.115444	0.515368	0.425147	0.00723331	0.52648	-0.124733	-0.205468	-0.213143	0.0289031	-0.200576	0.0154843	-0.148428	-0.10606	-0.579115	-0.318223	-0.290841	-0.361937	0.0880838	-0.233077	-0.235292	-0.272897
30.nii.gz	-1.11882	-1.06591	-0.43019	0.706741	0.237995	-0.0943567	-0.376118	-1.56305	0.466063	-1.67797	-0.996446	0.187728	0.280016	-1.57963	1.05659	-0.43019	-0.507784	0.465369	-0.0788265	0.00593927	0.480124	0.158327	0.543235	-0.827941	0.688188	0.946515	0.564229	-0.692855	-0.688	-0.211808	-0.337778	-0.105887	0.730919	-0.882957	0.0392873	-0.376798	0.354872	-0.145309	0.398455	0.298293	-0.127412	-0.459943	0.35186	-0.280776	-0.367983	0.485647	0.0415417	-0.388112	-0.32851
31.nii.gz	-0.131182	-0.907268	-0.373644	-0.274436	-0.228554	-0.239237	0.112004	-0.606247	-0.39718	-0.729971	0.775225	-0.288317	-0.324692	-0.649527	0.700377	-0.373644	-0.0100824	-0.495556	-1.08891	-0.371946	0.0753387	-0.480636	-0.647864	0.581667	-0.59199	-0.480527	-0.685768	0.3424	0.283817	0.589217	0.450965	0.374903	-0.137192	0.362331	-1.24961	-0.195214	-0.0468937	-0.214883	-0.125593	-0.556881	0.0660116	-0.483445	-0.375321	-0.139364	-0.311505	-0.484519	-1.12863	-0.0713764	-0.372645
32.nii.gz	-1.48386	0.102575	-0.536467	1.22642	1.20668	-0.514813	-0.710546	-0.636986	1.27652	-0.24317	-0.961598	-0.0926243	0.974441	-0.581289	-1.00954	-0.536467	-0.985317	1.39232	0.409522	0.608881	-0.884906	1.49777	1.13102	0.293101	1.36072	0.99775	0.743847	-1.39516	-1.35218	-1.09276	-1.19019	-1.90996	1.60991	-1.33349	0.454722	-0.127711	-0.456328	-0.290629	0.617423	1.42619	-1.10174	-0.656922	1.95226	-0.558801	-0.465806	1.40387	0.745098	-0.725218	-0.365194
33.nii.gz	-1.76778	0.359712	-0.431812	1.82493	2.02892	1.89374	2.8438	-1.66017	2.59914	-2.3972	-0.460501	2.46371	2.17193	-1.51568	2.60426	-0.431812	-1.26166	3.45211	-0.455993	6.27424	6.43569	3.34065	3.92415	-0.70816	2.69797	2.59966	5.34129	-1.58002	-1.41825	-0.193258	-0.110883	-0.494946	1.17327	-1.40705	-0.547427	-0.607071	0.897562	-0.621927	1.48749	3.66904	-0.159177	-0.308491	1.42378	-0.508049	-0.401316	3.46481	-0.228686	-0.65026	-0.459187
34.nii.gz	1.44911	-0.848895	-0.358799	-2.42051	-1.76772	0.211394	-1.21759	0.816204	-2.01175	0.817728	1.43103	-1.65416	-1.83748	0.754503	-1.29968	-0.358799	2.32308	-1.63571	-0.857355	-0.635118	-0.436525	-1.39088	-1.33645	0.342158	-1.60083	-2.127	-1.45855	1.58016	1.54199	0.417356	0.267169	0.589041	-1.00682	1.87097	-0.844139	0.669493	-1.27688	0.309937	-1.77055	-1.42405	-0.340266	-0.607546	-0.976417	-0.0810782	-0.207325	-1.62524	-1.06286	0.316074	-0.173267
35.nii.gz	1.20492	-0.422256	-0.444205	-1.79223	-1.65753	0.913343	-1.15153	0.942315	-1.58147	1.09108	0.583069	-1.19026	-1.55945	0.900514	-1.89929	-0.444205	1.85404	-1.31343	0.00574695	-0.54825	-0.552765	-1.03648	-1.25707	1.46136	-1.50177	-1.92742	-1.33805	1.55394	1.53644	0.803391	0.742684	0.0120704	0.229705	1.76342	0.156054	0.635923	-1.16985	0.807728	-1.20972	-1.15214	-0.461919	-0.723568	-0.895464	0.047421	-0.324864	-1.31543	-0.159783	0.374531	0.111255
36.nii.gz	1.08884	1.31162	0.865348	-0.11054	-0.591745	-0.21304	0.669525	1.32922	-0.529046	1.25642	0.739275	0.168298	-0.513692	1.33588	-0.160052	0.865348	-0.0249397	-0.561057	0.047291	-0.302927	-0.228706	-0.214252	-0.631133	1.16129	-0.60278	-0.386675	-0.645335	0.419812	0.370235	0.840959	0.767256	0.918575	-1.68929	0.415842	0.155079	-0.500852	0.789683	-0.580832	0.511739	-0.367447	1.07895	1.33173	-0.689306	-0.0133278	0.559917	-0.555858	-0.144013	0.149915	-0.0210923
37.nii.gz	0.177565	0.740147	-0.082841	0.708864	0.0566408	-0.130306	0.330896	0.257716	0.26663	0.188124	-1.05045	0.770865	0.213836	0.273109	-0.0668495	-0.082841	-0.635246	0.188186	1.25722	-0.122025	-0.13285	0.0277222	0.346879	-0.743543	0.509653	0.831036	0.331785	-0.693428	-0.711792	0.391222	0.207296	0.690025	-0.675874	-0.674217	1.31366	-0.620963	1.07723	-0.699944	0.623394	0.139898	0.31189	0.252406	0.246706	-0.398823	-0.160171	0.192492	1.23032	-0.432054	-0.142654
38.nii.gz	-0.177597	-0.863463	-0.186097	0.107243	-0.298322	5.54399	2.85099	-0.581628	-0.14439	-0.753873	-0.350869	2.41612	-0.384079	-0.589881	2.98873	-0.186097	-0.0545806	0.154808	0.0971002	1.54715	1.99036	0.331488	0.349911	-0.101489	0.17249	0.596335	0.939308	-0.119487	-0.119893	1.16636	1.32738	0.554503	-0.40604	-0.0046409	0.203263	-0.416528	0.559048	-0.507452	0.306794	0.350327	0.369998	-0.0950165	-0.320805	-0.212594	-0.160454	0.144095	-0.00197583	-0.190734	-0.211802
39.nii.gz	-0.949077	-0.930503	-0.401668	0.328273	0.683599	-1.10182	-1.06953	-1.03122	0.47071	-0.783753	-0.246561	-0.722697	0.795745	-1.0539	-0.359735	-0.401668	-0.634912	0.103118	-0.648337	-0.317865	-0.1446	-0.0430796	0.317949	-0.839262	0.572037	0.664139	0.106876	-0.766224	-0.766074	-1.26153	-1.2475	0.200558	0.297783	-0.755241	-0.624874	-0.48336	0.466932	-0.57139	0.300483	0.0810231	-0.307475	-0.356386	0.657265	-0.417252	-0.35816	0.0851878	-0.541538	-0.517292	-0.393955
40.nii.gz	-0.799896	-0.50123	-0.0653096	1.01993	0.444996	-0.0552625	0.0906906	-0.951549	0.543216	-0.912384	-1.85109	0.970544	0.431153	-0.949796	-0.00761874	-0.0653096	-0.832288	0.52111	1.52113	0.0102256	-0.361525	0.230091	0.392178	-0.439455	0.459327	0.859571	0.559903	-0.532586	-0.52713	0.462813	0.357283	0.617434	-0.450765	-0.410132	1.51974	-0.637647	1.15167	-0.748345	0.835043	0.295156	0.595366	0.36241	0.133486	-0.281974	-0.136906	0.511833	1.49227	-0.346795	0.0107603
41.nii.gz	0.0416946	0.266702	-0.304848	0.3674	-0.01094	-0.484392	-0.408647	0.289305	0.0542439	0.425415	0.0726395	-0.357169	0.071196	0.292341	-0.794465	-0.304848	-0.492389	-0.0694075	-0.106804	-0.25879	-0.470722	-0.0506792	0.00359174	-0.166594	0.22824	0.354064	-0.154933	-0.59427	-0.639123	-0.272964	-0.465443	0.342477	0.0793543	-0.466338	0.00215347	-0.507314	0.60864	-0.586532	0.4445	-0.0336803	-0.151844	-0.159417	0.697244	-0.41071	-0.300234	-0.0628399	-0.106166	-0.50309	-0.320801
42.nii.gz	0.366657	-0.68058	1.02395	-0.407111	-0.466429	0.296259	0.927372	0.355073	-0.531301	0.65345	-0.130603	0.793918	-0.461833	0.333543	-0.454933	1.02395	0.446189	-0.584457	0.418346	-0.404418	-0.633408	-0.499965	-0.863957	1.25422	-1.10727	-0.950064	-0.645563	1.33988	1.37764	1.29862	1.5537	0.722433	-1.10553	1.56669	0.54726	0.0682109	0.0678641	0.317091	-0.0984687	-0.645451	1.22025	1.1161	-1.2883	0.620163	0.900905	-0.585292	0.179161	0.873996	0.663263
43.nii.gz	0.134311	-0.639282	-0.558939	-0.776995	-0.104117	-0.691283	-1.44951	-0.00179742	-0.281517	0.411002	0.680432	-1.47227	-0.101985	-0.0277162	-1.47575	-0.558939	0.377159	-0.479035	-0.89051	-0.388287	-0.566531	-0.242867	0.121998	-0.79394	0.424959	0.112022	-0.23755	-0.613716	-0.632444	-2.52937	-2.12232	-1.44479	1.43558	-0.956239	-0.938839	0.395497	-1.21283	0.465266	-0.85749	-0.124916	-1.60177	-0.796604	0.944186	-0.448495	-0.463407	-0.467824	-0.843041	-0.46566	-0.373874
44.nii.gz	-2.284	-0.0494422	-0.548651	1.2164	1.94601	-0.436269	0.28827	-2.05328	2.18183	-2.27478	-0.723805	0.578633	2.23439	-1.98363	1.07448	-0.548651	-1.04773	2.23462	-0.704061	0.97427	1.66368	1.56954	1.7507	-0.416324	1.62528	1.33221	1.93526	-1.24693	-1.19697	-0.824135	-0.804996	-1.62399	1.54474	-1.53616	-0.796841	-0.0267085	-0.57983	-0.147104	0.37358	1.69145	-0.608412	-0.742992	0.785467	-0.474395	-0.469033	2.16643	-0.314233	-0.575324	-0.443564
45.nii.gz	1.45369	0.273857	-0.279728	-1.14805	-1.42321	1.42983	0.344188	1.07258	-1.32922	0.771553	1.4654	-0.440657	-1.48474	1.04854	1.1057	-0.279728	1.3029	-1.03336	-0.747531	-0.481163	-0.0952448	-0.992713	-1.02616	0.421535	-1.18305	-1.26802	-1.01964	1.11577	1.07571	0.951849	0.954673	0.415147	-0.394889	1.29731	-0.723907	0.352857	-0.657213	0.451743	-0.942685	-1.04156	0.109658	-0.469928	-0.821083	0.123399	-0.185207	-1.03344	-0.877493	0.301843	-0.192415
46.nii.gz	0.605857	0.304716	0.0462057	-0.448044	-0.363953	-0.787452	-0.463831	0.506488	-0.508576	0.339171	0.459839	-0.588708	-0.256174	0.483767	-0.17421	0.0462057	0.0532406	-0.690196	-0.151711	-0.421474	-0.238652	-0.410439	-0.809013	1.29655	-0.823628	-0.719818	-0.841856	0.614962	0.555649	0.461317	0.344269	0.755244	-1.11839	0.681111	-0.0515807	-0.374678	0.34981	-0.378919	0.190999	-0.564612	0.78431	0.0782482	-0.780515	-0.0537806	0.00377019	-0.689414	-0.346302	0.124375	-0.0778281
47.nii.gz	-0.0597917	-0.495127	-0.0853533	0.210442	-0.459876	0.960816	0.63641	-0.459485	-0.227394	-0.630533	0.0481518	0.477906	-0.426771	-0.479652	1.28847	-0.0853533	-0.118902	-0.132223	-0.425372	-0.1759	0.111188	-0.29522	-0.180601	-0.288296	-0.226351	0.164819	0.101238	0.196967	0.185495	0.559269	0.56974	0.645117	-0.660636	0.297665	-0.347842	-0.380009	0.536459	-0.531025	0.232641	-0.266371	0.690874	0.0234306	-0.527936	-0.0962916	-0.0878786	-0.120437	-0.532455	-0.0441337	-0.223475
48.nii.gz	-0.928986	-0.487933	-0.477964	0.623645	0.39043	-0.557553	-0.819034	-1.41119	0.564343	-1.62016	-0.955597	-0.180994	0.468515	-1.42096	0.722916	-0.477964	-0.568952	0.520748	-0.0858069	-0.104633	0.393032	0.0659565	0.525341	-1.08436	0.637468	0.813059	0.595076	-0.722442	-0.71646	-0.628831	-0.656976	-0.337587	0.929095	-0.615188	0.038617	-0.291634	0.0686553	-0.336609	0.135381	0.228395	-0.283154	-0.559467	0.646203	-0.398296	-0.408976	0.527081	0.135571	-0.497642	-0.326008
49.nii.gz	1.59752	1.13467	0.116547	-0.859786	-1.17832	1.87324	-0.331919	1.9049	-0.958328	2.03178	-0.673132	0.0655029	-1.13794	1.91835	-2.67138	0.116547	0.975609	-0.752042	2.27858	-0.313035	-0.930749	-0.605068	-0.378395	-0.560722	-0.412746	-0.0893328	-0.200537	0.309768	0.283616	0.54304	0.532248	0.86037	-1.46581	0.467321	2.13515	-0.17572	0.208567	-0.184058	-0.302757	-0.548812	0.206254	0.139575	-0.64854	-0.179477	0.118808	-0.760046	2.02797	-0.0349284	0.472953
50.nii.gz	-0.115928	-0.714838	-0.0698055	0.0909343	0.00986185	-0.0557074	0.41554	-0.434887	-0.168055	-0.557306	-0.743312	0.688357	-0.051751	-0.463802	0.414661	-0.0698055	-0.277804	-0.311129	0.412908	-0.34098	-0.156616	-0.413555	-0.351646	-0.144112	-0.331408	0.023175	-0.224437	0.251208	0.239959	0.837288	0.809625	0.755104	-1.01341	0.316582	0.556173	-0.441085	0.535533	-0.547951	0.136306	-0.407495	0.757188	0.0221557	-0.60391	0.0455292	-0.0930879	-0.304426	0.346259	0.0754038	0.0997733
51.nii.gz	-0.37505	0.992851	0.0685558	1.11782	0.60289	-0.468421	0.285348	0.070258	0.717657	0.0751922	-0.807931	0.617193	0.6572	0.104599	-0.0533461	0.0685558	-0.987931	0.650949	0.74347	0.056204	-0.255091	0.502507	0.37542	0.109719	0.483588	0.886684	0.457019	-0.538133	-0.536568	0.177955	0.051649	0.760527	-0.83861	-0.569622	0.826026	-0.698756	1.39199	-0.675508	1.13338	0.477085	0.739137	0.524815	0.0478648	-0.230914	-0.0993046	0.648412	0.787952	-0.278778	-0.116925
52.nii.gz	0.767674	0.0480783	1.85256	-0.296404	-0.899865	2.7917	4.04928	0.854354	-0.643484	1.00703	-0.434462	3.40061	-0.845145	0.853918	0.469196	1.85256	0.653597	-0.439825	1.05878	0.0965156	-0.148837	-0.274365	-0.65541	1.08875	-1.00338	-0.662897	-0.182685	1.68557	1.79847	1.69838	2.30351	0.678468	-0.910567	1.50132	1.1285	0.38037	0.204283	1.57076	0.0746247	-0.417335	1.80233	1.74265	-1.49602	2.38422	1.63188	-0.433557	0.863851	2.19171	1.91936
53.nii.gz	-0.408425	-0.10975	-0.566086	-0.175328	0.59586	-0.811709	-0.666834	0.149954	0.295847	0.240523	1.18635	-1.10149	0.350145	0.158189	-0.191326	-0.566086	-0.112678	0.103884	-1.07361	-0.249908	-0.0845444	0.130776	0.0923088	0.00259231	0.403721	-0.265586	-0.342873	-0.673399	-0.645367	-1.49307	-1.46537	-1.97742	1.56672	-0.424265	-1.25761	0.55665	-1.47219	0.394105	-0.511922	0.122282	-1.66022	-0.81413	1.05473	-0.396922	-0.476311	0.0433358	-0.962305	-0.549359	-0.461823
54.nii.gz	-0.332383	-1.01103	-0.301489	-0.0477007	-0.387748	-0.274467	-0.764797	-0.831664	-0.365275	-0.99296	-0.612183	-0.305075	-0.375601	-0.877493	0.294966	-0.301489	-0.0148061	-0.428438	0.111648	-0.407356	-0.23083	-0.576789	-0.401978	-0.496444	-0.349634	-0.0948598	-0.341964	0.170638	0.140244	0.33195	0.239356	0.50595	-0.373476	0.287115	0.26493	-0.240001	0.195027	-0.0643481	-0.114561	-0.537532	0.205918	-0.344338	-0.444501	-0.175	-0.247119	-0.422194	0.0841642	-0.137088	-0.17093
55.nii.gz	-2.00406	-1.13982	-0.573744	0.626098	0.960575	-1.02271	-1.44246	-1.70349	1.05731	-1.49237	-0.685262	-0.803369	1.1867	-1.70503	-0.576326	-0.573744	-0.762797	0.802708	-0.602023	-0.0794191	-0.138823	0.489228	1.09557	-1.10418	1.45956	0.672018	0.408485	-1.65144	-1.61909	-2.31439	-2.15669	-2.43753	1.65103	-1.5433	-0.58048	0.379345	-1.33183	-0.045893	-0.403513	0.718703	-2.09935	-0.733678	2.86475	-0.640105	-0.483831	0.743046	-0.298714	-0.815522	-0.473662
56.nii.gz	0.829849	-0.000673169	-0.455707	-0.821839	-0.816524	0.732249	-1.16516	0.717667	-0.795288	0.870114	-0.238175	-0.802096	-0.878665	0.700314	-2.13376	-0.455707	0.673491	-0.700497	0.463858	-0.343464	-0.880301	-0.460907	-0.460671	0.0992149	-0.296807	-0.357419	-0.6104	-0.191845	-0.278117	-0.352928	-0.53018	-0.122066	0.601998	0.0231344	0.604712	-0.0475628	-0.404306	-0.172488	-0.460564	-0.478098	-0.892438	-0.594339	0.386131	-0.459275	-0.371649	-0.718408	0.399045	-0.469235	-0.2155
57.nii.gz	0.25588	-0.638695	-0.132939	-0.206769	-0.966188	1.07632	0.638624	-0.0198045	-0.705297	0.0079857	-0.143548	0.572762	-0.990127	-0.0460121	0.620044	-0.132939	0.414034	-0.4751	0.0306321	-0.359927	-0.321336	-0.570681	-0.350151	-0.54262	-0.437687	-0.13467	-0.0831702	0.418788	0.410867	0.779445	0.840121	0.575405	-0.566447	0.639572	0.181967	-0.182841	0.22211	-0.0478162	-0.116664	-0.515276	0.3515	-0.123921	-0.619478	-0.145085	-0.0883208	-0.468679	-0.0416206	-0.0406452	-0.122207
58.nii.gz	-0.225136	0.512784	-0.546914	0.0109424	0.693137	-0.878685	-0.502915	0.359498	0.447591	0.78895	0.972608	-0.868555	0.548941	0.376516	-0.629118	-0.546914	-0.236554	0.167694	-0.953685	-0.17276	-0.310755	0.315047	0.00701648	0.610116	0.281534	-0.0998385	-0.302727	-0.649753	-0.720748	-1.07148	-1.14977	-1.47906	1.47001	-0.849379	-1.10491	0.21541	-0.992329	0.0203448	-0.0536965	0.219592	-1.27724	-0.782364	0.710394	-0.489219	-0.46444	0.163498	-0.838852	-0.536734	-0.432976
59.nii.gz	-0.766802	-1.07021	-0.598128	-0.440777	0.58469	-0.949422	-1.28255	-0.857	-0.0545924	-0.531659	0.411458	-1.21011	-0.0151403	-0.891569	-0.533191	-0.598128	0.032047	-0.204627	-1.15329	-0.42818	-0.215092	-0.381027	0.597839	-2.16957	0.978462	-0.475884	-0.0202281	-1.2597	-1.24188	-2.64072	-2.2958	-3.34478	1.69315	-1.08437	-1.28239	1.64987	-2.59904	0.513545	-2.30091	-0.0544466	-2.70576	-0.870816	2.17303	-0.611952	-0.498018	-0.184932	-0.960976	-0.771455	-0.506931
60.nii.gz	2.22667	2.01804	-0.430792	-1.35652	-1.77763	1.3548	-0.00187941	2.19175	-1.39952	1.96312	1.14186	-0.556103	-1.67197	2.20101	-0.974466	-0.430792	1.62936	-1.00766	0.129447	-0.384347	-0.574378	-0.725781	-0.786814	0.394214	-0.903532	-1.00168	-0.702128	0.854926	0.843681	0.573349	0.580219	-0.331534	0.718412	1.15561	0.279253	0.562572	-1.01215	0.615702	-0.925065	-0.774233	-0.589118	-0.676933	-0.451408	-0.136249	-0.335411	-1.00171	0.0231491	-0.0776659	-0.0953806
61.nii.gz	-0.799106	0.863475	-0.546661	0.629364	1.41619	-0.651193	-0.009937	-0.392803	1.03707	-0.550248	-0.0322328	0.00782879	1.08521	-0.357761	0.371389	-0.546661	-0.766704	0.88728	-0.360183	0.174304	0.382284	0.800764	0.63798	0.163767	0.87848	0.607663	0.390505	-1.04818	-1.06437	-0.45753	-0.647809	-1.62417	1.52639	-1.16438	-0.339033	0.0780554	-0.808158	-0.108487	0.187417	0.77409	-1.55552	-0.753045	1.00876	-0.523581	-0.469629	0.872135	-0.108004	-0.625304	-0.406887
62.nii.gz	-1.00891	-0.759816	-0.541644	0.422098	0.818201	-0.725492	-1.29739	-0.865965	0.581181	-0.487813	-1.11869	-0.478572	0.757225	-0.872727	-1.07789	-0.541644	-0.662331	0.321032	0.135094	-0.173213	-0.436511	0.23605	0.817992	-1.14837	1.10805	0.763401	0.411841	-1.29182	-1.29196	-1.40503	-1.441	-1.24296	1.43295	-1.35239	0.27129	-0.166315	-0.444126	-0.460564	0.0999859	0.44754	-1.15382	-0.700542	1.45278	-0.577084	-0.462136	0.325563	0.469005	-0.693636	-0.375647
63.nii.gz	0.539799	0.92534	0.457977	0.576031	-0.308321	3.27349	3.13095	0.755485	0.066888	0.526689	0.373895	2.28461	-0.212853	0.792017	2.12355	0.457977	-0.407064	0.347999	0.0624253	1.54227	1.80526	0.694914	0.0237048	1.12405	-0.0685382	0.351338	0.411561	0.00716659	-0.0162517	1.21829	1.36451	0.698272	-0.732968	0.12911	0.119162	-0.556099	1.061	-0.63153	0.931789	0.487229	0.856686	0.92545	-0.447329	-0.18311	0.219854	0.347254	-0.0852409	-0.125865	-0.181205
64.nii.gz	1.19835	0.228901	-0.166993	-0.935973	-1.26176	0.956625	0.766121	1.21879	-1.17818	1.22343	0.920699	0.156265	-1.27351	1.2025	-0.30915	-0.166993	0.974089	-0.961467	-0.40742	-0.43628	-0.469596	-0.747623	-0.977952	1.08059	-1.16328	-1.27346	-0.918964	1.10566	1.0682	1.12909	1.2159	0.404627	-0.285396	1.34702	-0.321452	0.0300247	-0.306307	-0.0620301	-0.445756	-0.855847	0.260984	-0.298455	-0.790101	0.0895597	-0.106675	-0.964824	-0.534834	0.317336	-0.0794894
65.nii.gz	-0.638713	-1.40972	-0.512872	-0.254969	-0.58101	-0.476804	-1.24486	-0.797791	-0.379932	-0.522642	-0.136552	-0.914241	-0.412684	-0.839239	-1.03052	-0.512872	0.208106	-0.363379	-0.538775	-0.35175	-0.515154	-0.292734	-0.0495707	-0.565624	0.202437	0.063457	-0.262361	-0.51239	-0.531596	-0.989912	-1.05828	-0.904208	1.2467	-0.41551	-0.48007	0.0850061	-0.678553	0.147113	-0.337951	-0.21903	-1.18854	-0.653927	0.879112	-0.470699	-0.42118	-0.38083	-0.480573	-0.580424	-0.392118
66.nii.gz	-1.62142	1.20166	-0.547163	1.77565	1.22607	0.0604442	0.878561	-0.922963	2.00365	-0.920571	-2.03116	1.6786	1.37654	-0.807265	0.0319832	-0.547163	-1.28455	2.64508	1.96668	2.60432	-0.0690117	3.18659	3.33291	-0.383411	2.90973	2.05742	3.08996	-2.06282	-1.8872	-0.58148	-0.760524	-2.35659	1.67734	-1.97946	1.77561	-0.225642	-0.345939	-0.391149	1.13947	3.35696	-1.1519	-0.642297	2.76289	-0.604712	-0.476789	2.64539	2.14483	-0.797328	-0.353461
68.nii.gz	-0.481057	-0.712258	-0.378785	-0.0109313	0.101656	-0.675445	-0.840149	-0.953034	-0.020846	-1.02471	0.344773	-0.82924	0.147536	-0.991504	0.71144	-0.378785	-0.219339	-0.229816	-1.03505	-0.372218	0.083103	-0.459279	-0.171047	-0.757972	0.00430957	0.212922	-0.244167	-0.321127	-0.351816	-0.784457	-0.827401	0.445424	-0.226058	-0.0955366	-1.13947	-0.32014	0.195817	-0.376629	-0.111338	-0.376123	-0.355799	-0.391425	0.124148	-0.328435	-0.321182	-0.23746	-1.03072	-0.361056	-0.438604
69.nii.gz	-0.901002	-0.685344	-0.43902	0.425703	0.370292	-0.650405	-0.749385	-1.30497	0.29031	-1.39662	-0.56534	-0.315687	0.390478	-1.33327	0.602012	-0.43902	-0.561208	0.129919	-0.255878	-0.287944	0.0915872	-0.192218	0.304333	-1.1461	0.505221	0.676977	0.225543	-0.732821	-0.757181	-0.425182	-0.571288	0.0733893	0.482574	-0.741577	-0.136353	-0.412615	0.28921	-0.516036	0.132407	-0.0265129	-0.31943	-0.46544	0.546515	-0.39334	-0.379757	0.147634	-0.1306	-0.491353	-0.359632
70.nii.gz	0.873041	-0.438771	-0.499476	-1.04755	-1.31152	0.0911332	-0.955011	0.604558	-1.24191	0.654923	1.06471	-1.2694	-1.33636	0.566134	-0.984234	-0.499476	0.936338	-1.05377	-0.74145	-0.498289	-0.510947	-0.816472	-0.877167	0.441737	-0.838885	-1.0737	-1.01431	0.429772	0.329996	-0.0456157	-0.238548	-0.338348	0.768527	0.575141	-0.7273	0.25464	-0.862015	0.179097	-0.897364	-0.868206	-0.72221	-0.725085	-0.00073707	-0.320388	-0.402923	-1.04254	-0.854201	-0.254611	-0.317102
73.nii.gz	-0.745655	0.214495	-0.384316	0.48697	0.859061	-0.920676	-0.864997	0.0901418	0.677081	0.405226	0.0578179	-0.709433	0.886157	0.111809	-1.14597	-0.384316	-0.705905	0.395102	-0.184693	0.00584426	-0.843751	0.6772	-0.138343	1.4241	-0.0003114	0.161012	-0.196064	-0.179679	-0.205389	-0.606709	-0.645471	-0.021207	0.636727	-0.220821	-0.160374	-0.491942	0.52831	-0.459764	0.923769	0.418591	0.28298	-0.490522	-0.130111	-0.287772	-0.362968	0.388018	-0.172403	-0.254135	-0.170347
74.nii.gz	1.30971	0.860818	0.714606	-0.482519	-0.833787	0.335536	0.547035	1.23071	-0.837532	0.994448	1.30134	-0.201189	-0.84173	1.22388	0.792504	0.714606	0.346217	-0.777702	-0.618811	-0.38148	0.0134642	-0.600065	-0.886894	1.09762	-0.898136	-0.860386	-0.964968	0.600775	0.523408	0.857133	0.743677	0.949752	-1.90212	0.748532	-0.592074	-0.29494	0.324348	-0.539732	-0.0395645	-0.722433	0.767704	1.0624	-0.750353	-0.0986369	0.543519	-0.76802	-0.769463	0.104762	-0.229366
75.nii.gz	1.49053	1.56738	-0.542514	-0.832103	-0.835254	-0.481976	-0.290076	1.54728	-0.798018	1.23454	2.33899	-1.36458	-0.785838	1.54888	0.345274	-0.542514	0.425922	-0.787685	-1.20418	-0.48225	-0.184496	-0.606903	-0.897686	1.11824	-0.795311	-1.34353	-1.1572	0.268065	0.136312	-0.227355	-0.49659	-1.05206	1.25237	0.282992	-1.43391	0.438297	-1.26172	0.0848732	-0.863891	-0.730904	-1.1771	-0.818672	0.143032	-0.42371	-0.456216	-0.805327	-1.31493	-0.366591	-0.424316
76.nii.gz	-0.810912	2.10495	-0.0288758	2.2318	1.78534	-0.178728	0.851509	0.412231	2.00933	0.618965	-3.01176	2.13359	1.7653	0.540117	-0.88361	-0.0288758	-1.56963	2.3201	4.83923	1.93764	-0.852468	2.71275	2.29596	0.20353	2.09944	2.17278	2.28248	-1.59548	-1.4805	0.180292	-0.0118542	0.288595	0.455871	-1.52881	3.70836	-0.896321	2.18244	-0.957451	2.37536	2.66928	0.487036	0.771983	1.34064	-0.537754	-0.23261	2.31768	4.73683	-0.663089	0.0626955
77.nii.gz	-0.270462	-0.169398	-0.264251	0.188769	0.45765	-0.873026	-0.176553	-0.200274	0.163687	-0.233394	0.71707	-0.487363	0.41788	-0.212783	0.0426442	-0.264251	-0.494988	-0.117667	-0.938573	-0.316898	-0.0455492	-0.144738	-0.0219812	-0.239381	0.209206	0.354067	-0.219963	-0.528948	-0.576645	-0.416733	-0.586955	0.561291	-0.432616	-0.561827	-1.02744	-0.507479	0.565553	-0.612349	0.329505	-0.107416	-0.206274	-0.115589	0.316678	-0.363533	-0.263226	-0.124688	-0.898437	-0.427962	-0.429886
78.nii.gz	-0.0481435	-0.155317	0.623172	0.355827	0.0585966	-0.193022	0.736147	-0.00217397	-0.0329654	0.0934186	-0.000509835	0.580104	-0.0174817	-0.01093	0.12009	0.623172	-0.410301	-0.147206	0.108465	-0.258636	-0.271779	-0.153426	-0.296948	0.342073	-0.370151	0.0998321	-0.0147305	0.55801	0.594089	0.80208	0.867638	0.822271	-1.20491	0.515265	0.229182	-0.415881	0.816702	-0.00553169	0.505489	-0.209153	1.27611	0.975433	-0.88799	0.867608	0.380701	-0.141087	0.00819131	0.729243	0.505535
79.nii.gz	0.149438	-0.406974	-0.479575	-0.52391	0.187567	-1.02735	-1.04157	-0.145071	-0.320025	0.0179636	0.593061	-1.10849	0.0493107	-0.180891	0.116031	-0.479575	0.0495471	-0.59405	-0.714455	-0.479834	-0.0987603	-0.574852	-0.526164	-0.03285	-0.405923	-0.368137	-0.633973	0.167674	0.125458	-0.463173	-0.552619	-0.100444	0.561961	0.145671	-0.698927	0.0357774	-0.525521	0.0426704	-0.494961	-0.579442	-0.679002	-0.686887	-0.194834	-0.205356	-0.402277	-0.589584	-0.684373	-0.183179	-0.365211
80.nii.gz	0.0754534	0.492711	0.741482	0.567508	0.204506	-0.411517	0.0472731	0.216212	0.138177	0.18286	-0.0468409	0.0599881	0.165067	0.221492	0.00553327	0.741482	-0.625612	0.0123167	0.218809	-0.187018	-0.260234	0.0250977	-0.224172	0.526424	-0.169036	0.169835	-0.158922	0.024423	-0.00655096	0.380445	0.297706	0.929068	-1.65062	0.0486819	0.330796	-0.621774	1.10725	-0.792512	0.761842	-0.0607621	1.07128	1.58484	-0.377557	-0.160056	0.396204	0.0104227	0.157924	-0.108215	-0.0701383
81.nii.gz	-0.117912	-0.339334	-0.355822	0.333469	-0.0911568	-0.172145	0.313769	-0.246078	-0.00536393	-0.314189	-0.100678	0.296054	0.0374262	-0.260246	0.342608	-0.355822	-0.457191	-0.126075	-0.115502	-0.171085	0.0289914	-0.121335	-0.0207398	-0.260581	0.140659	0.314175	-0.0566654	-0.446253	-0.494031	0.39196	0.210272	0.176637	0.339874	-0.370186	-0.00130925	-0.446433	0.430656	-0.52775	0.284608	-0.0908531	-0.167396	-0.310617	0.440904	-0.429291	-0.326281	-0.108693	-0.133901	-0.464612	-0.335582
82.nii.gz	-0.956067	0.167005	-0.375199	0.950625	0.575027	-0.325884	0.254748	-1.09987	0.881413	-1.33828	-0.403321	0.396563	0.822987	-1.08592	1.0687	-0.375199	-0.881739	0.8174	-0.357582	0.139041	0.675619	0.42741	0.608786	-0.485628	0.731966	1.01147	0.668069	-0.78752	-0.781782	-0.129769	-0.257087	0.183695	0.395172	-0.771028	-0.299682	-0.546316	0.734937	-0.562685	0.699846	0.506587	0.100864	-0.327663	0.401529	-0.430361	-0.351071	0.811068	-0.235326	-0.477544	-0.366056
83.nii.gz	0.053524	-0.19793	0.0139776	0.490259	-0.219493	1.80797	1.85183	0.297913	0.0367446	0.549994	-2.37069	2.61016	-0.233615	0.316268	-0.522049	0.0139776	-0.253481	0.225472	3.43899	0.67516	-0.374502	0.583437	0.202317	0.611583	0.157631	0.567643	0.522948	-0.172957	-0.177667	1.24484	1.37055	0.471656	-0.160892	-0.0889252	2.89052	-0.527358	0.956277	-0.55915	0.869016	0.472589	0.644038	0.274487	-0.217689	-0.259944	-0.0517848	0.232039	3.38701	-0.236927	0.469841
84.nii.gz	-1.35916	0.973451	-0.526217	1.44437	1.24144	-0.25376	0.482644	-0.406937	1.87768	-0.723197	-0.890761	0.812833	1.58041	-0.306602	0.42472	-0.526217	-0.916195	2.14163	0.481532	1.12629	0.689369	1.8517	1.73355	-0.097311	1.55703	1.31655	1.8776	-1.21408	-1.15904	-0.370601	-0.422191	-1.70762	1.57881	-1.38777	0.522028	-0.167797	-0.319974	-0.126078	0.963705	1.87996	-0.629399	-0.700241	0.933119	-0.483134	-0.459138	2.13812	0.971063	-0.596803	-0.297336
85.nii.gz	-0.0961177	-1.38676	-0.230146	-0.521771	-0.350917	-0.497075	-0.798664	-0.764897	-0.623057	-0.875972	0.590535	-0.915933	-0.452427	-0.825306	0.640307	-0.230146	0.198862	-0.736318	-0.882709	-0.508277	-0.110141	-0.789638	-0.640042	-0.357981	-0.565423	-0.442537	-0.708633	0.226063	0.147785	0.0867986	-0.0747559	0.780936	-1.21461	0.289793	-0.908212	-0.253837	0.080205	-0.313008	-0.425744	-0.767139	0.0570506	-0.223347	-0.50726	-0.24528	-0.170999	-0.730526	-0.995048	-0.136034	-0.332711
86.nii.gz	0.628763	0.196813	-0.193948	-0.0208825	-0.623181	1.03668	1.09915	0.618738	-0.532378	0.574159	0.403301	0.669901	-0.649363	0.612765	0.369963	-0.193948	0.0207474	-0.421335	-0.0962107	-0.0870924	0.0605782	-0.174142	-0.187674	0.0486799	-0.096914	0.161369	-0.137656	-0.193239	-0.251266	0.714893	0.603818	0.498545	-0.286499	-0.1112	0.0169777	-0.454148	0.577276	-0.50652	0.32335	-0.18538	0.241368	-0.120265	-0.0993889	-0.330069	-0.189723	-0.414895	-0.249331	-0.318084	-0.24559
87.nii.gz	-0.340411	0.242605	-0.20749	0.833878	0.542352	1.28873	1.8789	-0.306216	0.794222	-0.696274	0.163621	1.40052	0.729497	-0.273504	1.72147	-0.20749	-0.700794	0.801682	-0.348566	1.54102	2.2579	1.06839	0.664974	0.478732	0.711879	1.09715	0.838383	-0.674641	-0.652601	0.531134	0.424033	0.36358	0.108043	-0.647188	-0.350664	-0.580527	0.962035	-0.612949	0.944728	0.967952	0.308321	-0.0267439	0.134965	-0.3811	-0.237812	0.788559	-0.342238	-0.412349	-0.367111
88.nii.gz	0.443416	1.10047	0.755515	0.620022	-0.116791	-0.0802791	0.816162	0.791615	0.0746316	0.760846	-1.01106	1.13398	0.00685387	0.813325	-0.200567	0.755515	-0.56946	0.0345205	1.77557	-0.0302041	-0.196199	0.202061	-0.180562	0.768612	-0.045396	0.268117	-0.211745	-0.204131	-0.248793	0.905363	0.798964	0.926972	-1.57341	-0.212105	1.70627	-0.653118	1.24802	-0.811486	0.935244	0.0763969	0.989237	1.59494	-0.278035	-0.251366	0.382641	0.0420477	1.62797	-0.197439	0.112784
89.nii.gz	-2.05131	-0.120688	-0.51101	1.42867	1.5051	-0.606385	-0.550889	-2.25038	1.76892	-2.65663	-1.33166	0.212881	1.62967	-2.20626	0.978208	-0.51101	-1.0521	1.85217	-0.330043	0.427328	0.892613	0.859086	1.62583	-1.29285	1.56643	1.60096	1.7522	-1.2422	-1.17224	-1.08768	-1.0125	-0.988422	1.37072	-1.27562	-0.25971	-0.320189	0.0651801	-0.332593	0.663087	1.15828	-0.472755	-0.600287	0.99947	-0.537695	-0.441543	1.86962	0.0891772	-0.618396	-0.387146
90.nii.gz	0.211402	0.800109	1.1575	0.765092	-0.0207133	0.268217	0.918497	0.57793	0.25859	0.543467	-1.19186	1.3024	0.0786984	0.607104	0.54494	1.1575	-0.601682	0.294141	1.94793	-0.0622669	-0.153872	0.087777	0.0177329	0.0582731	-0.0625537	0.438978	0.383074	0.154453	0.173959	0.924313	1.00341	0.932078	-1.58042	0.267484	1.85474	-0.543665	1.14127	-0.525564	0.739562	0.0666759	1.29693	2.02131	-0.605505	0.0629839	0.652313	0.295338	1.88048	0.0713711	0.442054
91.nii.gz	-0.0555249	-0.40859	-0.294609	0.11866	-0.0945538	-0.484142	-0.331471	-0.117538	-0.18363	-0.127487	0.356362	-0.434188	-0.0879994	-0.138507	-0.252585	-0.294609	-0.321257	-0.322906	-0.611491	-0.348593	-0.26233	-0.331996	-0.0023115	-0.809084	0.217113	0.453143	-0.112731	-0.50928	-0.546454	-0.435824	-0.589514	0.562641	-0.406671	-0.508195	-0.56365	-0.512905	0.624675	-0.584902	0.191699	-0.229636	-0.00658678	-0.224444	0.176591	-0.374381	-0.275221	-0.329285	-0.639149	-0.414267	-0.370656
92.nii.gz	-0.992153	-1.06346	-0.455367	0.231315	-0.184404	-0.31692	-0.947195	-1.7411	0.0765603	-1.85168	-0.142613	-0.676827	-0.00914945	-1.78665	1.13848	-0.455367	-0.306683	0.0201562	-0.950065	-0.303655	0.243673	-0.397383	0.166644	-1.40724	0.326083	0.464966	0.176049	-0.591053	-0.622488	-0.791116	-0.817673	0.0427322	0.483986	-0.442633	-1.00172	-0.274902	0.0610522	-0.323552	-0.258293	-0.21587	-0.41767	-0.49665	0.528702	-0.359592	-0.378178	0.0369327	-0.899123	-0.466572	-0.44164
93.nii.gz	-0.160228	-0.69671	-0.351557	-0.0417971	-0.193537	0.0626874	-0.130437	-0.739712	-0.209497	-0.985436	0.606059	-0.397118	-0.278946	-0.774208	1.27144	-0.351557	-0.0448311	-0.261977	-0.838099	-0.328344	0.139307	-0.430063	-0.214263	-0.526694	-0.15371	0.104882	-0.11761	-0.0551275	-0.0855353	0.00920404	-0.0583768	0.39227	-0.112712	0.151358	-0.863591	-0.278041	0.157656	-0.274916	-0.0839199	-0.371034	-0.103826	-0.349623	0.056174	-0.353711	-0.29292	-0.263833	-0.92981	-0.352831	-0.395178
94.nii.gz	-0.678173	0.24827	-0.500961	0.800613	1.07322	-0.772366	-0.629249	-0.505045	0.971993	-0.529747	-0.239125	-0.379505	0.993006	-0.479444	-0.200847	-0.500961	-0.851468	0.760339	-0.346543	0.0477607	0.0252816	0.641699	0.637946	-0.184074	0.847492	0.788729	0.450663	-0.991982	-0.981079	-1.17481	-1.1676	-0.972549	1.34272	-0.871336	-0.307068	-0.287083	-0.083873	-0.39096	0.499012	0.664441	-0.564301	-0.586088	1.3555	-0.540965	-0.440268	0.782203	-0.179546	-0.647651	-0.400089
95.nii.gz	1.79248	-0.171624	0.00826147	-2.44455	-2.03711	1.46616	-0.934503	1.40136	-2.05023	1.36538	0.747933	-1.09938	-2.02161	1.35983	-2.17726	0.00826147	2.71889	-1.578	0.0295468	-0.608204	-0.509192	-1.33045	-1.21854	-0.0607968	-1.5206	-1.75973	-1.20481	1.72276	1.73212	0.759853	0.79456	0.8748	-1.91933	1.91169	0.209351	0.713259	-1.01751	0.573062	-1.57488	-1.34134	0.105748	-0.233211	-1.27941	0.313023	0.235716	-1.58098	-0.215607	0.732149	0.309984
96.nii.gz	-1.25728	-1.14084	-0.510154	0.581055	0.983835	-1.01407	-1.04339	-1.4792	0.733149	-1.21809	-0.133368	-0.757085	0.978147	-1.49628	0.0552547	-0.510154	-0.787732	0.417698	-0.986718	-0.236581	0.141173	-0.0294644	0.918743	-1.81286	1.20617	0.799816	0.318293	-1.32649	-1.30319	-2.05792	-1.87657	-0.808014	1.23096	-1.30725	-1.05388	-0.216786	-0.240954	-0.410919	-0.0655372	0.299616	-1.25083	-0.559019	1.65713	-0.57807	-0.438659	0.424167	-0.735773	-0.707556	-0.487305
97.nii.gz	0.398257	-0.639062	-0.45574	-1.03794	-0.110306	-0.929022	-0.52596	0.0156305	-0.673476	0.00647021	1.53535	-1.16004	-0.286274	-0.0307544	0.226417	-0.45574	0.409069	-0.883697	-1.45294	-0.559644	-0.135651	-0.904349	-0.730099	-0.415081	-0.641494	-0.722601	-0.868734	0.222671	0.129856	-0.312699	-0.469413	0.33956	-0.190379	0.354176	-1.81511	0.0442642	-0.595338	-0.127353	-0.869175	-0.877564	-0.741835	-0.642561	-0.203113	-0.302495	-0.372427	-0.908961	-1.52082	-0.257236	-0.465938
98.nii.gz	1.60319	0.234575	0.494597	-1.61074	-1.69869	1.40558	1.05309	1.42408	-1.66816	1.36277	0.792241	0.444699	-1.72695	1.39667	-0.677317	0.494597	1.77644	-1.30548	0.0684507	-0.508035	-0.355392	-1.00743	-1.00232	0.318998	-1.16724	-1.20322	-0.970602	1.08137	1.03064	1.30912	1.44181	0.956412	-2.05357	1.24316	0.231247	0.117452	-0.245195	0.109378	-0.726361	-1.04341	0.284786	0.596322	-0.911446	-0.0807845	0.631755	-1.30516	-0.17462	0.316045	0.0819565
99.nii.gz	1.28586	0.096403	0.142228	-1.2032	-1.35153	0.672798	-0.575887	1.10757	-1.31626	1.22264	0.27128	-0.585386	-1.32206	1.08009	-1.70993	0.142228	1.14043	-1.12247	0.529325	-0.477221	-0.622235	-0.893061	-0.916716	0.336491	-0.991458	-0.990277	-0.95595	0.839198	0.786279	0.71878	0.642462	0.83502	-1.55288	0.938072	0.684022	-0.0192401	-0.137354	0.0801104	-0.609779	-0.934767	0.393074	0.192751	-0.759116	-0.0421731	0.200898	-1.11084	0.2765	0.15398	0.161058
101.nii.gz	-2.30929	-1.06138	-0.582068	0.733814	1.50897	-0.535955	-1.40446	-1.54618	1.83639	-0.780946	-2.10205	-0.0852759	1.806	-1.48801	-1.6384	-0.582068	-0.752959	1.8268	0.739836	0.679605	-1.25733	1.75433	2.66961	-1.14707	2.58389	1.23598	1.82051	-1.88502	-1.72321	-2.46912	-2.15303	-3.03133	1.69811	-2.06931	0.810461	0.574438	-1.60356	-0.0279275	-0.241662	2.13879	-1.9667	-0.799097	2.22058	-0.579712	-0.490487	1.81793	1.55951	-0.756005	-0.360859
102.nii.gz	-0.639716	0.955944	-0.012493	1.33006	0.762643	-0.468979	0.58526	-0.303515	0.957358	-0.448128	-1.27192	1.0788	0.835833	-0.263514	0.253724	-0.012493	-1.08094	0.940032	1.23496	0.188637	0.0732259	0.714098	0.535024	0.177785	0.655748	1.03845	0.590541	-0.700612	-0.692899	0.440585	0.285612	0.664376	-0.527653	-0.735064	1.25235	-0.705661	1.43578	-0.673905	1.25384	0.678503	0.777289	0.447897	0.202654	-0.335895	-0.149956	0.94628	1.27284	-0.39294	-0.122265
103.nii.gz	0.261614	0.106362	-0.367916	0.22081	-0.28719	0.0216857	0.0274115	0.1658	-0.146614	-0.0591711	-0.0245179	0.0335005	-0.194124	0.158738	0.502113	-0.367916	-0.237402	-0.201701	0.0952737	-0.203946	0.119587	-0.162266	-0.256741	0.232419	-0.117864	0.087097	-0.293632	-0.138436	-0.184586	0.394429	0.226985	0.0960233	0.434005	-0.159263	0.217815	-0.321587	0.244099	-0.225436	0.200561	-0.201245	0.119956	-0.459785	-0.137525	-0.173232	-0.32986	-0.205175	0.0988252	-0.217129	-0.215919
104.nii.gz	1.65492	-1.00765	-0.495807	-3.23657	-1.856	0.0656474	-0.98185	0.714816	-2.25518	0.478792	2.90844	-2.18607	-2.01053	0.642163	1.11712	-0.495807	3.41014	-1.79295	-1.80976	-0.681222	-0.242031	-1.68491	-1.41477	-1.33815	-1.76396	-2.47387	-1.51781	1.8974	1.90453	-0.210552	-0.278322	0.556216	-1.13088	2.34786	-2.52144	1.75119	-2.20849	1.28021	-3.03783	-1.65399	-1.39989	-0.8177	-1.14504	0.17653	-0.340059	-1.79629	-2.03075	0.47887	-0.481544
105.nii.gz	0.00527926	-0.824155	0.400115	0.0392875	-0.123625	-0.30762	-0.0964043	-0.187077	-0.248157	-0.08803	-0.632225	0.231147	-0.134874	-0.213826	-0.221028	0.400115	-0.187605	-0.397766	0.676087	-0.379338	-0.501815	-0.386032	-0.462023	0.246905	-0.528321	-0.160346	-0.254551	0.566508	0.577068	0.704539	0.736699	0.833336	-1.30795	0.710243	0.79994	-0.391396	0.595659	-0.378709	0.200563	-0.426961	1.08016	0.660588	-0.868865	0.278448	0.273451	-0.408592	0.499586	0.352773	0.420603
107.nii.gz	0.486146	-0.371708	0.177882	-0.427704	-0.783182	-0.0116187	-0.400901	0.100693	-0.80487	0.058886	-0.0118591	-0.310026	-0.811237	0.0627409	0.223223	0.177882	0.293754	-0.766645	0.106418	-0.464489	-0.24376	-0.76214	-0.799543	0.28767	-0.883433	-0.740426	-0.735932	0.77011	0.733718	0.778474	0.758956	0.854214	-1.49415	0.947995	0.258196	-0.196685	0.170643	-0.386566	-0.259775	-0.803727	0.72473	0.265851	-0.891927	0.109369	0.161518	-0.767833	-0.00556102	0.258071	0.0671679
108.nii.gz	0.464577	0.983667	-0.268183	0.195464	0.356054	-0.408128	0.66186	0.304224	0.216179	-0.118529	0.578841	0.240187	0.305497	0.313041	0.961836	-0.268183	-0.254019	0.0357712	-0.4731	-0.233112	0.261395	-0.230048	-0.127112	-0.253894	-0.0996141	0.198983	-0.00521031	0.0952879	0.0968664	0.489371	0.449307	0.415391	-0.214772	0.103252	-0.409242	-0.23612	0.244997	-0.0397922	0.102657	-0.202825	0.255308	-0.341438	-0.468389	-0.0617795	-0.259353	0.0301673	-0.37619	-0.0585726	-0.282944
109.nii.gz	-0.268106	-1.08756	-0.392227	-0.236461	-0.66312	-0.202317	-0.739966	-0.945156	-0.502757	-1.07478	0.190006	-0.675154	-0.553969	-0.998386	0.713632	-0.392227	0.115654	-0.50936	-0.776674	-0.406421	-0.0350673	-0.620618	-0.511147	-0.182985	-0.415761	-0.342156	-0.594101	0.0773203	0.0150183	0.0613918	-0.088943	0.304521	0.00314632	0.242161	-0.775317	-0.144306	-0.0928196	-0.10896	-0.325739	-0.605757	-0.0310903	-0.461807	-0.100787	-0.257573	-0.315956	-0.510245	-0.815347	-0.27257	-0.363916
110.nii.gz	0.931469	0.821911	0.587077	0.0341445	-0.389395	1.16192	1.96541	1.07387	-0.39426	0.964476	0.570854	1.27086	-0.437704	1.08337	0.646509	0.587077	-0.0885659	-0.36169	0.119034	-0.00144423	0.159413	-0.162098	-0.499251	0.889816	-0.551149	-0.257011	-0.340257	0.447848	0.411044	1.22922	1.34434	0.820994	-1.27432	0.530135	0.231991	-0.443449	0.688338	-0.568969	0.435974	-0.285576	1.01035	0.928386	-0.691947	-0.0637065	0.359428	-0.360333	0.0228485	0.0918527	-0.0508437
111.nii.gz	-2.06303	1.69005	-0.603661	1.47145	2.66809	-1.04882	-0.534923	-1.12813	3.15104	-0.848087	-1.49517	0.304878	3.04475	-0.97319	-0.229564	-0.603661	-1.32149	3.45799	0.382005	1.33712	0.821575	2.28214	5.11253	-2.5466	4.24	0.698555	3.2212	-2.62789	-2.31623	-3.54976	-2.85613	-4.79922	1.73869	-2.30545	0.526814	2.02772	-2.89533	0.646636	-1.73667	3.35326	-2.69938	-0.81768	5.84627	-0.668543	-0.510261	3.49902	1.32872	-0.911346	-0.492887
112.nii.gz	-0.613239	-0.638255	-0.437375	0.295494	0.40219	-0.85893	-0.77625	-0.961456	0.196246	-1.02215	-0.0609878	-0.581822	0.36862	-0.98884	0.333739	-0.437375	-0.528658	-0.0186548	-0.577438	-0.315287	0.0515749	-0.194257	-0.187443	-0.0756029	0.0593518	0.111413	-0.406637	-0.398415	-0.450319	-0.23335	-0.453506	0.0287452	0.499557	-0.484723	-0.54549	-0.336243	0.159297	-0.37176	0.121456	-0.199164	-0.291403	-0.529655	0.144496	-0.347705	-0.380872	-0.0322237	-0.523919	-0.371353	-0.371791
113.nii.gz	-2.00758	-1.24618	-0.512488	1.58129	2.0224	3.37694	3.72828	-1.88492	2.22852	-2.05012	-0.841166	3.3453	1.78827	-1.76053	2.74569	-0.512488	-1.22898	3.16339	-0.339142	6.77437	6.57706	3.45137	4.82753	-1.28244	3.23228	2.83485	6.41934	-1.62319	-1.4184	-0.109629	-0.0416533	-1.25706	1.49687	-1.7382	-0.367778	-0.462997	0.337918	-0.500942	1.19952	4.05993	-0.442151	-0.623049	0.943627	-0.485669	-0.449799	3.11656	-0.12922	-0.592239	-0.427419
114.nii.gz	-0.232197	-0.459559	-0.349876	0.367538	0.362936	-0.314842	0.121641	-0.533358	0.0784274	-0.552999	-0.123652	0.155876	0.141587	-0.552535	0.0681	-0.349876	-0.453809	-0.0762156	-0.356717	-0.258252	-0.147407	-0.183708	0.0459665	-0.538661	0.106506	0.395475	0.180227	-0.251911	-0.280918	0.250768	0.166637	0.181872	0.328356	-0.208848	-0.266441	-0.411322	0.424265	-0.438958	0.251389	-0.110616	0.00548755	-0.329579	0.191705	-0.174921	-0.317529	-0.0799569	-0.292211	-0.282291	-0.321282
115.nii.gz	0.719691	-0.72434	0.0216719	-0.997264	-0.733827	0.0146342	0.0940228	0.398909	-0.974157	0.489065	1.06572	-0.443581	-0.811683	0.35785	0.163192	0.0216719	0.856171	-0.990605	-0.759719	-0.554063	-0.341534	-0.893435	-0.934723	0.416408	-1.1525	-0.992892	-0.793094	1.49687	1.52643	0.756336	0.857284	0.652445	-0.953849	1.24901	-0.745924	0.290774	-0.354263	1.35571	-0.634225	-0.941295	0.845355	-0.167978	-1.29204	1.51534	0.0844278	-0.982991	-0.951945	1.44484	0.364261
116.nii.gz	-0.855936	-1.64125	-0.590849	-0.800001	0.14554	-0.868753	-1.13381	-0.923691	-0.220113	-0.692736	0.683256	-1.22496	-0.0288932	-0.971662	-0.297821	-0.590849	0.32277	-0.421982	-1.29532	-0.449683	-0.232606	-0.464165	-0.170473	-0.820695	0.0817814	-0.8177	-0.37962	-0.471179	-0.511487	-1.2911	-1.30805	-2.48321	1.61151	-0.395508	-1.55549	1.26767	-2.24568	0.38001	-1.88429	-0.379292	-2.31983	-0.88001	0.869467	-0.511674	-0.489193	-0.382692	-1.24624	-0.603461	-0.489419
117.nii.gz	-0.578644	-0.244479	-0.544774	0.350821	0.478707	-0.558361	-0.616506	-0.151259	0.524829	0.211864	-0.175744	-0.400254	0.553345	-0.137149	-1.04779	-0.544774	-0.466827	0.369269	-0.259952	-0.0465664	-0.492865	0.56623	0.103356	0.784216	0.471906	0.0530679	-0.370069	-0.900068	-0.954646	-0.432748	-0.736315	-1.60214	1.51953	-1.01843	-0.226402	0.0801441	-0.814018	-0.125685	0.138438	0.426269	-1.17362	-0.75081	1.01935	-0.539256	-0.464334	0.352672	-0.0245625	-0.620747	-0.366125
118.nii.gz	-0.0184959	0.567399	-0.40442	0.4513	0.626898	-0.651206	-0.0810875	0.0689176	0.41352	-0.164781	0.775101	-0.440353	0.536021	0.078418	0.538481	-0.40442	-0.568554	0.169782	-0.867484	-0.236508	0.135188	-0.00267095	-0.122847	0.241759	-0.00318117	0.201553	-0.115846	-0.154095	-0.206662	-0.263984	-0.346587	0.019366	0.525049	-0.422096	-0.949771	-0.328576	0.177672	-0.259077	0.352081	-0.0446188	0.127778	-0.535743	-0.162782	-0.205092	-0.370144	0.161123	-0.744527	-0.209022	-0.378243
119.nii.gz	0.473937	0.29612	0.970247	-0.157923	-0.170369	-0.521618	0.135457	0.555083	-0.305593	0.695581	0.66802	-0.217772	-0.182368	0.54498	-0.155741	0.970247	0.0268683	-0.468333	-0.41335	-0.394075	-0.346699	-0.38451	-0.680139	0.918111	-0.842199	-0.497247	-0.458587	1.19541	1.24708	0.651244	0.758802	0.798004	-1.27031	0.997479	-0.34981	-0.0654098	0.389034	1.09619	0.191767	-0.501864	1.42974	1.19019	-1.12013	1.75242	0.714207	-0.476665	-0.564401	1.51434	0.63737
120.nii.gz	-0.818327	-1.19429	-0.465374	0.0780326	0.347029	-0.187879	-0.266717	-1.41549	0.26421	-1.72441	0.0881508	-0.252907	0.191282	-1.448	1.17058	-0.465374	-0.0789504	0.104986	-1.04945	-0.298486	0.229526	-0.408298	0.163293	-1.45459	0.301177	0.530102	0.205974	-0.432241	-0.455289	-0.422725	-0.498278	0.00825493	0.500669	-0.564586	-1.14638	-0.178155	-0.104005	-0.0844273	-0.282032	-0.224561	-0.561064	-0.589013	0.102123	-0.401807	-0.382214	0.101308	-0.975415	-0.369693	-0.427376
121.nii.gz	-0.251536	0.968918	0.195869	1.3657	0.599508	0.358918	1.56661	0.152032	0.906938	-0.129349	-1.16216	1.79849	0.653103	0.207985	0.836572	0.195869	-1.02012	1.03136	1.69057	1.01053	0.957755	1.39707	0.84219	0.622758	0.866292	1.26525	1.02611	-0.810917	-0.795807	0.714785	0.613429	0.64736	-0.431753	-0.884843	1.59291	-0.767818	1.70766	-0.80553	1.67602	1.25621	0.904046	0.852537	0.164881	-0.356935	-0.0300475	1.03842	1.63018	-0.383874	-0.0746008
122.nii.gz	0.0266697	0.21836	-0.116831	0.32362	0.221091	-0.588067	0.150903	0.0294019	0.0695987	-0.0332194	0.440456	-0.0950724	0.2073	0.0225656	0.28141	-0.116831	-0.538126	-0.126403	-0.51406	-0.258855	0.00841201	-0.0651542	-0.0417488	-0.0716533	0.150798	0.417115	-0.120322	-0.453559	-0.501655	0.0642958	-0.133086	0.751664	-0.91069	-0.459682	-0.472062	-0.592702	0.880708	-0.685268	0.52982	-0.0594457	0.113177	0.181918	0.207508	-0.380813	-0.167587	-0.12505	-0.536191	-0.400742	-0.370203
123.nii.gz	1.03395	1.04717	-0.131793	-0.0792797	-0.666266	1.25701	1.07279	1.05771	-0.492498	0.771584	0.258424	0.719509	-0.708179	1.06853	1.1665	-0.131793	0.160393	-0.326358	0.388834	-0.098075	0.283695	-0.220349	-0.599943	1.0192	-0.622851	-0.498123	-0.535385	0.41423	0.350675	1.09945	1.11988	0.39882	-0.153206	0.446849	0.50604	-0.25985	0.223974	-0.364957	0.186306	-0.360789	0.503728	-0.167158	-0.558477	-0.171339	-0.141363	-0.338269	0.337292	-0.0569769	-0.0672158
124.nii.gz	1.44558	0.173251	-0.273166	-1.55333	-1.82401	1.68975	0.143998	1.44789	-1.45732	1.54423	0.446083	-0.103245	-1.70254	1.43261	-2.25253	-0.273166	1.96223	-1.07353	0.366242	-0.432023	-0.796699	-0.784353	-0.729765	0.0419009	-0.832414	-0.740065	-0.634301	0.811862	0.783013	0.793544	0.819783	0.483707	-0.501037	0.862445	0.525335	0.299127	-0.515198	0.263769	-0.801369	-0.794739	-0.148031	-0.472966	-0.818025	-0.113578	-0.147555	-1.06702	0.181142	0.158337	0.130039
126.nii.gz	0.09702	-0.578325	0.0121755	-0.254326	-0.227367	-0.661457	-0.57088	-0.188989	-0.414614	-0.230835	0.277862	-0.584639	-0.205413	-0.226415	0.0365072	0.0121755	-0.0696041	-0.601644	-0.284016	-0.475032	-0.282799	-0.569669	-0.529576	-0.0267314	-0.455254	-0.212648	-0.543533	0.190709	0.134703	0.227202	0.087114	0.919422	-1.61174	0.239159	-0.172504	-0.451862	0.504802	-0.605	-0.00707759	-0.577057	0.50413	0.172032	-0.557699	-0.151244	-0.0126002	-0.616843	-0.440087	-0.0497138	-0.15975
127.nii.gz	-0.374698	-0.855763	-0.262002	0.0741667	-0.109306	-0.497288	-0.0409534	-0.688397	-0.166096	-0.610299	0.404482	-0.228723	-0.0739851	-0.723649	0.27848	-0.262002	-0.309629	-0.302099	-0.876333	-0.358562	-0.0815704	-0.407434	-0.268881	-0.364067	-0.112368	0.124206	-0.330052	-0.200056	-0.254015	0.171786	-0.00860091	0.665999	-0.730417	-0.156507	-0.922242	-0.455698	0.493491	-0.602324	0.102525	-0.374456	0.0924681	-0.174972	-0.0607601	-0.29803	-0.238469	-0.302226	-0.910178	-0.270928	-0.364252
128.nii.gz	1.54841	1.14717	0.0673924	-0.785991	-1.13431	0.110135	0.348809	1.81929	-1.03432	1.69565	1.50818	-0.457798	-1.10562	1.82341	0.0984865	0.0673924	0.728107	-0.894124	-0.571804	-0.424961	-0.235073	-0.604552	-1.05856	1.76366	-1.16446	-1.27798	-1.13648	0.981459	0.91557	0.895682	0.813607	0.58472	-0.727523	1.12146	-0.541327	-0.0912891	-0.0940515	-0.0269838	-0.0950899	-0.785303	0.581899	-0.0245965	-0.882368	-0.0559867	0.0515737	-0.886037	-0.740421	0.270635	-0.119781
129.nii.gz	-0.919038	-0.652286	-0.486045	0.629553	0.243068	-0.575549	-0.638125	-0.792184	0.465583	-0.51724	-0.387678	-0.314342	0.487597	-0.798065	-0.347775	-0.486045	-0.668187	0.302106	-0.235138	-0.102013	-0.231431	0.338074	0.755936	-0.782296	1.01225	0.936133	0.472851	-1.1286	-1.11934	-1.11048	-1.18277	-0.708354	1.22052	-1.22793	-0.141606	-0.389385	0.139813	-0.511906	0.508086	0.496252	-0.702319	-0.547625	1.16735	-0.504375	-0.42292	0.310772	-0.125724	-0.623564	-0.400657
130.nii.gz	0.421442	0.286531	-0.5736	-0.548001	-0.378069	-0.404327	-0.308893	0.602426	-0.215143	0.709332	1.24501	-0.848034	-0.204157	0.599127	-0.419485	-0.5736	0.300731	-0.359748	-1.10622	-0.412699	-0.26331	-0.434211	0.108736	-1.32006	0.348267	-0.122767	-0.0808749	-0.631059	-0.681681	-1.20425	-1.19789	-2.16921	1.56328	-0.786136	-1.23428	1.06334	-2.00816	0.541273	-1.32266	-0.26142	-2.10772	-0.843187	0.97648	-0.455103	-0.47911	-0.351804	-1.01989	-0.579096	-0.461532
132.nii.gz	-0.828991	-0.925898	-0.318934	0.695403	0.0887231	0.130021	0.160055	-0.760322	0.236106	-0.463595	-1.23102	0.724003	0.0641122	-0.767654	-0.798693	-0.318934	-0.547671	0.259432	0.874027	0.0565355	-0.82346	0.318817	0.130439	0.271293	0.279218	0.514579	0.108613	-0.45194	-0.477702	0.549165	0.387176	0.161361	0.410775	-0.538706	0.949678	-0.499338	0.688159	-0.424077	0.71228	0.265168	0.346679	-0.283716	0.0128544	-0.321291	-0.296766	0.267302	0.865029	-0.341429	-0.0860977
133.nii.gz	-0.835741	-1.35888	-0.445994	0.392772	0.298265	0.138356	-0.0521915	-1.28537	0.255513	-1.45375	-0.0898619	0.00253681	0.194716	-1.31048	1.11901	-0.445994	-0.466362	0.179529	-0.752641	-0.173559	0.277276	-0.234858	0.25928	-1.18333	0.42093	0.605884	0.261545	-0.698361	-0.725213	-0.0758282	-0.239671	0.00326946	0.564404	-0.507394	-0.742858	-0.364752	0.188668	-0.420459	-0.0205053	-0.0715911	-0.512841	-0.448077	0.82432	-0.374799	-0.381706	0.182085	-0.659505	-0.512128	-0.442804
135.nii.gz	-0.731791	-0.219255	-0.333158	0.5366	0.999505	-1.05597	-0.514553	-0.438952	0.628369	-0.185485	-0.345578	-0.237455	0.963835	-0.436802	-0.532009	-0.333158	-0.781528	0.282235	0.028753	-0.126852	-0.209776	0.497411	0.136691	0.593004	0.318391	0.482195	0.0377688	-0.53027	-0.537101	-0.257545	-0.396467	0.199984	0.348337	-0.379493	0.105891	-0.568829	0.712356	-0.686876	0.853879	0.390442	-0.0410037	-0.23116	0.507331	-0.408356	-0.325728	0.289101	0.0921366	-0.467479	-0.318498
136.nii.gz	1.43658	-0.483914	4.22809	-2.02	-1.5849	1.04525	0.947628	1.31434	-1.54028	1.54224	0.814763	0.350692	-1.58803	1.28658	-0.386764	4.22809	3.10906	-1.24814	0.0547873	-0.530266	-0.47703	-1.04434	-1.33919	1.84068	-1.98345	-2.42621	-1.12852	3.38687	3.63022	1.5735	2.19176	0.396101	-0.615268	2.94621	0.205149	2.93971	-1.39109	4.01625	-1.39768	-1.18615	1.46567	2.34646	-2.1283	3.43665	5.61519	-1.24862	-0.231234	4.44977	2.30506
137.nii.gz	0.590694	-0.0130122	-0.427237	-0.706169	-0.734795	-0.249668	-0.823436	0.82633	-0.734383	1.08542	0.428071	-0.856534	-0.685511	0.809135	-1.43341	-0.427237	0.516871	-0.757695	-0.0330395	-0.439776	-0.50244	-0.464759	-0.22365	-0.575509	-0.0528621	0.0106677	-0.334006	-0.301283	-0.366876	-0.701918	-0.770663	-0.0474183	0.5393	-0.248726	0.110061	-0.188428	-0.164255	-0.249256	-0.22193	-0.398218	-0.924169	-0.49537	0.672861	-0.502751	-0.353526	-0.752375	-0.161428	-0.518776	-0.305901
138.nii.gz	1.42758	0.692385	-0.496437	-1.02491	-0.817492	0.269345	-0.288509	1.38839	-0.948227	1.37263	1.02558	-0.725399	-0.966741	1.38228	-0.138026	-0.496437	0.960173	-0.853225	-0.371461	-0.398424	-0.0740318	-0.61378	-0.811197	0.791976	-0.72677	-1.09399	-1.05296	0.396092	0.309636	0.308072	0.0771705	-0.592848	0.96618	0.284779	-0.283895	0.335669	-1.00954	0.267054	-0.687409	-0.705527	-0.82932	-0.753323	-0.240303	-0.355004	-0.406269	-0.841689	-0.428283	-0.225903	-0.24879
141.nii.gz	-0.459507	-0.560997	0.0483387	0.725576	-0.0138708	1.40488	1.73568	-0.730216	0.265543	-0.886712	-1.35016	2.02297	0.0734353	-0.731731	1.33131	0.0483387	-0.568417	0.354461	0.980056	0.547085	0.840355	0.350777	0.391406	-0.167613	0.361577	0.819829	0.727627	-0.325612	-0.313579	0.943648	0.958874	0.692929	-0.675774	-0.261235	1.052	-0.584695	1.06923	-0.66106	0.775927	0.378071	0.65041	0.518183	-0.0612136	-0.150437	-0.0306586	0.358304	0.901088	-0.214325	-0.050111
142.nii.gz	0.728121	-0.329569	-0.406447	-0.983111	-0.764904	0.148384	-0.812334	0.506423	-0.908064	0.650429	0.154226	-0.714778	-0.822906	0.473459	-0.979617	-0.406447	0.695048	-0.891507	-0.0108888	-0.502592	-0.472507	-0.850417	-0.458969	-1.14672	-0.315437	-0.231071	-0.556741	-0.0409867	-0.123454	-0.175971	-0.347243	0.397822	-0.23175	-0.127734	0.158039	-0.0979272	-0.313974	-0.204569	-0.658045	-0.745978	-0.72388	-0.53289	-0.029474	-0.383164	-0.324271	-0.89743	-0.0781197	-0.312865	-0.238881
143.nii.gz	0.614379	0.471581	0.0476373	-0.0674305	-0.719468	0.370078	-0.0785945	0.840319	-0.517096	0.945882	0.0153589	-0.0693682	-0.699292	0.840848	-1.19125	0.0476373	0.110797	-0.412949	0.552918	-0.237954	-0.754993	-0.277172	-0.530162	0.735949	-0.511378	-0.279373	-0.488837	0.297653	0.242799	0.581033	0.497913	0.709649	-0.923227	0.364585	0.672727	-0.350972	0.513619	-0.4056	0.256666	-0.375656	0.598043	0.168952	-0.511961	-0.168549	-0.000903247	-0.411235	0.510851	-0.0572424	0.00565125
144.nii.gz	0.605929	0.00724927	-0.345935	-0.391548	-0.698955	0.642376	-0.479744	0.448741	-0.698896	0.543856	-1.0034	0.109479	-0.758088	0.428312	-1.34167	-0.345935	0.282706	-0.613685	1.33252	-0.328558	-0.71326	-0.532592	-0.451966	-0.180236	-0.393206	-0.32242	-0.493396	0.151529	0.103615	0.59668	0.484307	0.233125	0.126579	0.236472	1.38781	-0.172609	-0.0560489	-0.179907	-0.261918	-0.524476	-0.0791673	-0.438679	-0.209277	-0.214498	-0.290424	-0.607993	1.28188	-0.221521	0.0536301
146.nii.gz	0.0438745	0.0770199	0.0331105	0.485886	-0.0681485	0.0827792	0.631653	0.108087	0.0138718	0.13439	0.108535	0.444829	-0.0974807	0.109878	0.156749	0.0331105	-0.442365	0.000208688	-0.126324	-0.191705	-0.314565	-0.0900898	-0.0195307	-0.191801	-0.0655207	0.385486	0.272834	0.151819	0.164118	0.422483	0.440462	0.680435	-0.725481	0.14185	-0.0161412	-0.503902	0.852774	-0.523773	0.529475	-0.068896	0.946026	0.199181	-0.519035	0.105324	-0.0539701	-0.00376777	-0.20631	0.101036	0.000380154
147.nii.gz	-0.0938475	0.287962	-0.362568	0.00782296	0.168214	-0.93317	-0.766195	-0.329772	0.0867606	-0.588738	0.632314	-0.910651	0.314664	-0.350033	0.335975	-0.362568	-0.310477	-0.199924	-1.02321	-0.400302	0.0489343	-0.439854	-0.195723	-0.624915	-0.0271174	0.169535	-0.279111	-0.186205	-0.214939	-0.758928	-0.789536	0.4474	-0.228401	-0.217948	-1.12578	-0.291596	0.169287	-0.123192	-0.117002	-0.371327	-0.0113369	-0.409199	-0.0291229	-0.10712	-0.322404	-0.213148	-0.971244	-0.1892	-0.408109
148.nii.gz	-0.423863	-0.48126	-0.254373	0.0619272	-0.0276513	-0.591565	-0.51888	-0.849804	-0.0365659	-0.964822	0.156846	-0.4849	0.0610409	-0.883754	0.752451	-0.254373	-0.256844	-0.196612	-0.786576	-0.389918	0.0612838	-0.520834	-0.107004	-1.11127	0.0310552	0.320589	-0.0985049	-0.234212	-0.259156	-0.292877	-0.384442	0.724379	-0.909098	-0.172254	-0.77689	-0.384691	0.39498	-0.385418	-0.116117	-0.396249	0.075994	-0.164165	-0.120345	-0.229404	-0.225195	-0.182242	-0.736808	-0.264601	-0.361319
149.nii.gz	1.19349	-0.501891	-0.422414	-2.27079	-0.899861	-1.15127	-1.50401	0.654762	-1.5283	0.565177	1.73938	-2.02954	-1.08907	0.59651	-0.520595	-0.422414	1.67826	-1.47346	-1.1838	-0.64428	-0.282051	-1.28454	-1.14705	-0.1848	-1.23528	-1.69647	-1.3327	0.964657	0.887263	-0.573893	-0.682729	0.575017	-0.913197	1.17923	-1.3252	0.397076	-1.15086	0.0154109	-1.5419	-1.2848	-0.819426	-0.646795	-0.608566	-0.171752	-0.303326	-1.46521	-1.33713	0.0204886	-0.367402
152.nii.gz	0.161263	-0.18868	-0.250583	0.227947	-0.233795	-0.117668	-0.262785	0.000118574	-0.213789	0.0454236	-0.106212	-0.155404	-0.26892	-0.014099	-0.535577	-0.250583	-0.286151	-0.253952	0.00952793	-0.299161	-0.378337	-0.319702	-0.0953787	-0.586019	0.0906079	0.313007	-0.175396	-0.407846	-0.464132	-0.00627684	-0.200574	0.50725	-0.288834	-0.459786	0.148579	-0.47635	0.569373	-0.64073	0.217661	-0.25357	0.101755	-0.141057	0.135627	-0.3661	-0.242307	-0.260804	-0.00767935	-0.392459	-0.258814
153.nii.gz	0.427091	1.41431	-0.0816598	0.287941	0.354614	-0.926656	-0.426675	0.796256	0.21905	0.813265	0.856845	-0.752273	0.414058	0.813681	-0.29133	-0.0816598	-0.56034	-0.0531153	-0.315024	-0.120869	-0.0309386	0.402148	-0.140386	0.987698	0.0261998	0.125254	-0.328254	-0.189879	-0.208996	-0.43606	-0.531111	0.486983	-0.36318	-0.293717	-0.285753	-0.578662	0.836794	-0.570951	0.84365	0.228298	0.557499	0.0420484	-0.239864	-0.274348	-0.16535	-0.0380273	-0.391398	-0.217901	-0.180937
155.nii.gz	1.03956	-0.52893	-0.302132	-1.45996	-1.41347	1.32966	-1.04728	0.742229	-1.32747	0.933547	-0.221303	-0.717445	-1.35905	0.705503	-2.43946	-0.302132	1.39538	-1.09794	0.504083	-0.387898	-0.873198	-0.694877	-0.875649	0.862884	-0.954296	-0.978007	-0.885761	0.821457	0.777776	0.443312	0.372863	0.447421	-0.402212	0.96667	0.645606	0.0548952	-0.381454	0.0616152	-0.549384	-0.783867	-0.183032	-0.45854	-0.659882	-0.193231	-0.19408	-1.09894	0.372113	0.0348273	0.0795049
156.nii.gz	-2.32781	-1.38375	-0.560731	1.42928	1.63726	-0.83466	-0.711024	-2.41537	1.78621	-2.38386	-1.2903	0.0666547	1.86165	-2.38396	0.316637	-0.560731	-1.20058	1.68987	-0.418605	0.243892	0.349808	0.958294	1.65153	-1.17245	1.65935	1.32559	1.58904	-1.3476	-1.25407	-1.31693	-1.24074	-1.95588	1.60839	-1.30568	-0.373638	-0.0126214	-0.689965	-0.189611	0.260748	1.23561	-0.98638	-0.743989	1.31464	-0.532614	-0.478344	1.71604	-0.0345541	-0.6646	-0.427883
157.nii.gz	-0.679561	-0.475976	-0.37751	0.54203	0.75468	-0.983878	-0.673641	-0.674135	0.543231	-0.451298	-0.0329099	-0.514635	0.840198	-0.682289	-0.145786	-0.37751	-0.745491	0.202022	-0.46343	-0.232213	-0.0799362	0.13866	0.226041	-0.261984	0.447847	0.585126	0.082289	-0.656849	-0.676982	-0.707485	-0.801687	0.15173	0.397713	-0.695714	-0.417828	-0.49878	0.524446	-0.500533	0.493995	0.174284	-0.264253	-0.344801	0.445821	-0.392505	-0.350822	0.212122	-0.338824	-0.473056	-0.384469
158.nii.gz	-0.0764362	0.263528	-0.0414816	0.57696	0.0966539	-0.322174	-0.296409	0.152873	0.156029	0.276289	-0.930868	0.218661	0.133553	0.158956	-0.763655	-0.0414816	-0.600393	0.0605589	1.14568	-0.0881321	-0.564877	0.213944	-0.0472529	0.481763	0.10984	0.37398	-0.0950141	-0.394339	-0.446808	0.312203	0.134663	0.65139	-0.593401	-0.40775	1.19069	-0.628991	1.06457	-0.722386	0.84525	0.131008	0.497244	0.290209	0.0731643	-0.355853	-0.125645	0.0585875	1.13918	-0.351592	-0.0813922
159.nii.gz	0.88063	0.342046	-0.496192	-0.947273	-0.627351	-0.708426	-0.836815	0.950836	-0.826307	1.06122	1.63818	-1.45484	-0.654026	0.92956	-0.658043	-0.496192	0.662223	-0.908881	-1.10775	-0.528737	-0.334882	-0.717061	-0.734288	0.230246	-0.571666	-0.917895	-1.01108	0.146672	0.0132637	-0.802279	-0.962532	-0.421503	0.849721	-0.296465	-1.25377	0.196971	-0.831416	0.254235	-0.712894	-0.749933	-0.856808	-0.745139	-0.238241	-0.271728	-0.409434	-0.907072	-1.1514	-0.219595	-0.380636
161.nii.gz	0.147323	-0.665152	-0.49494	-0.957018	-0.194595	-1.17819	-1.46141	-0.0301642	-0.586467	0.0903888	1.28133	-1.77351	-0.175934	-0.0753149	-0.584503	-0.49494	0.294267	-0.83508	-1.32182	-0.541889	-0.268336	-0.7259	-0.602487	-0.218216	-0.392116	-0.599283	-0.872451	-0.139353	-0.243861	-1.74333	-1.64677	-0.00982847	0.428536	-0.110097	-1.5944	-0.0192644	-0.584926	-0.238855	-0.679876	-0.71013	-1.14406	-0.633862	0.755326	-0.428443	-0.409391	-0.828222	-1.34289	-0.435336	-0.469349
162.nii.gz	-0.281523	-1.74605	-0.566831	-0.867534	0.150872	-1.03869	-1.57995	-0.90653	-0.574245	-0.653568	0.74499	-1.60637	-0.326809	-0.971631	-0.263059	-0.566831	0.31066	-0.750833	-1.30351	-0.563881	-0.225699	-0.941629	0.10369	-3.15892	0.436426	-0.158473	-0.368536	-0.781735	-0.799516	-2.93792	-2.40288	-1.30929	1.33821	-0.71278	-1.48354	0.6718	-1.58077	0.394391	-1.63442	-0.612918	-2.03109	-0.791827	1.25446	-0.510114	-0.467252	-0.724195	-1.27029	-0.620332	-0.50009
163.nii.gz	0.835283	0.496187	0.273598	-0.389378	-0.861201	-0.0295748	0.139157	0.600654	-0.72813	0.334017	0.336135	-0.0536543	-0.735048	0.579606	0.387506	0.273598	0.284233	-0.708954	-0.260488	-0.437171	-0.170778	-0.717798	-0.766507	0.316416	-0.852151	-0.67397	-0.685953	0.796507	0.765942	0.826952	0.83073	0.858774	-1.51939	0.875384	-0.142943	-0.149567	0.199813	-0.0679924	-0.229771	-0.76166	0.806193	0.374321	-0.878135	0.0629875	0.214625	-0.709662	-0.292587	0.231664	-0.0908052
164.nii.gz	-0.397155	0.517291	-0.355785	0.740605	1.46994	-1.08936	-0.481918	-0.136678	0.978308	-0.15468	0.100225	-0.428283	1.35616	-0.111467	0.00864989	-0.355785	-0.860884	0.575811	-0.522408	-0.134559	0.108302	0.337549	0.368073	-0.167005	0.492878	0.751369	0.410511	-0.496353	-0.465041	-0.851995	-0.802011	0.206966	0.309052	-0.400516	-0.503587	-0.471465	0.598152	-0.289894	0.667126	0.360828	-0.194283	-0.325701	0.397124	-0.191742	-0.349263	0.575138	-0.278591	-0.323309	-0.374191
165.nii.gz	-1.49873	-0.261596	-0.536867	0.931118	1.73417	-0.69647	-0.371783	-0.930082	1.43814	-0.489538	-0.639521	0.0177773	1.49117	-0.881567	-0.368233	-0.536867	-0.896319	1.38693	-0.344926	0.228667	-0.0180274	0.89696	1.16887	-0.663547	1.39288	0.940566	0.716529	-1.26859	-1.19136	-0.953081	-1.07441	-1.63179	1.5411	-1.34206	-0.307385	-0.0298983	-0.640912	-0.248524	0.363003	1.02526	-1.08944	-0.699878	1.22294	-0.499902	-0.463072	1.38259	0.229438	-0.635429	-0.387804
166.nii.gz	0.958419	-0.151464	-0.0288274	-1.07218	-0.945772	-0.175133	-0.0716328	0.524954	-1.12016	0.321535	1.47031	-0.770581	-0.984176	0.483496	0.777271	-0.0288274	0.703981	-1.06878	-0.9467	-0.503639	-0.053869	-0.889108	-0.943411	0.455007	-0.998497	-0.979592	-0.995034	0.840143	0.780298	0.63845	0.527257	0.885373	-1.68631	0.84422	-1.00501	-0.122612	-0.147456	-0.301512	-0.576391	-0.941338	0.47262	-0.100049	-0.933028	0.0339068	0.0158271	-1.06009	-1.13304	0.248532	-0.27226
167.nii.gz	-1.21629	-0.838781	-0.546407	0.645828	1.23583	-0.769965	-0.491737	-1.29348	0.877175	-1.14336	-0.15367	-0.312696	0.947278	-1.29171	0.425008	-0.546407	-0.713731	0.679677	-0.767796	-0.0701842	0.155291	0.387743	0.944811	-0.966619	1.13515	0.805817	0.590029	-1.06111	-1.02901	-1.29052	-1.27046	-1.60106	1.5233	-1.36518	-0.795002	0.0140233	-0.710264	-0.150402	0.00393388	0.596256	-0.869726	-0.742272	0.895785	-0.503681	-0.464578	0.691354	-0.610564	-0.592303	-0.438887
168.nii.gz	-0.308849	-0.0838692	-0.499272	0.234575	-0.150626	-0.277575	-0.0300943	-0.0543596	0.219508	0.199545	-0.226069	0.086101	0.124919	-0.0517888	-0.445377	-0.499272	-0.0882811	0.0982933	-0.16834	-0.261107	-0.360397	-0.122891	0.578123	-1.55561	0.815795	0.819701	0.400888	-0.949591	-0.963468	-0.400946	-0.593823	-0.754602	1.20371	-1.17888	-0.0317865	-0.14139	-0.296725	-0.0558445	-0.00207597	0.11661	-0.932153	-0.630965	0.926103	-0.502833	-0.42279	0.103772	-0.00434584	-0.586962	-0.342448
169.nii.gz	-1.73489	-0.0858513	-0.498579	1.3669	2.37575	-1.13532	-0.432677	-0.876792	1.97119	-0.186121	-1.26154	0.271936	2.32498	-0.809172	-0.66047	-0.498579	-1.21204	1.72239	0.28917	0.330662	-0.134362	1.40029	1.7751	-0.63649	1.81719	1.58834	1.5158	-1.52218	-1.40976	-1.07611	-1.11698	-1.13667	1.43745	-1.30602	0.370054	-0.377603	0.109184	-0.417276	0.926748	1.58329	-0.888448	-0.481967	2.28182	-0.50399	-0.446096	1.73091	0.954953	-0.708147	-0.397425
170.nii.gz	-0.992645	0.24889	-0.159472	1.44975	0.943223	-0.507063	0.172918	-0.711872	1.05037	-0.780727	-1.32637	0.780448	0.992288	-0.679109	0.00453721	-0.159472	-1.19735	0.992469	0.8063	0.37911	0.189539	1.0256	0.938142	-0.0214027	1.07017	1.37753	0.922709	-1.01274	-0.981715	-0.0312456	-0.212751	0.419601	0.1154	-1.10544	0.865201	-0.758902	1.51509	-0.79931	1.39817	1.03358	0.373574	0.3111	0.73307	-0.460992	-0.241649	0.993081	0.98312	-0.541107	-0.255397
171.nii.gz	0.348284	-0.639521	1.21177	-0.298814	-0.0146549	-0.123115	0.199999	0.317838	-0.289735	0.385509	-0.260999	0.284309	-0.162026	0.302187	0.0394689	1.21177	0.361862	-0.449528	0.654602	-0.405651	-0.403477	-0.444084	-0.631159	0.613012	-0.892595	-0.472506	-0.247263	1.58253	1.67233	0.945255	1.18391	0.575245	-0.640908	0.96916	0.777795	0.611476	-0.00267556	2.53479	-0.152844	-0.52587	1.35903	1.30244	-1.33745	3.47496	1.0379	-0.446731	0.491761	2.82076	2.45699
172.nii.gz	0.851183	0.130872	-0.287399	-1.48413	-1.31473	0.828761	-0.739942	1.26069	-0.991244	1.63098	0.249662	-0.704111	-1.20445	1.25082	-2.80741	-0.287399	1.80397	-0.856076	0.454179	-0.304362	-1.05994	-0.320285	-0.799614	1.50891	-0.879153	-0.837386	-0.77324	0.823022	0.823069	0.457304	0.428432	0.298361	-0.0564253	1.14181	0.569931	0.142756	-0.300246	0.359844	-0.249824	-0.4992	-0.223123	-0.428243	-0.53424	-0.24471	-0.167546	-0.852118	0.400946	0.0290414	0.131641
174.nii.gz	-0.114768	0.549116	-0.167247	0.756892	0.530576	-0.48063	0.403008	0.112306	0.456481	0.0166491	-0.00257603	0.318697	0.501321	0.128614	0.346783	-0.167247	-0.79517	0.279909	0.16019	-0.0357881	0.158156	0.284035	0.495554	-0.48426	0.640044	0.991964	0.511707	-0.671761	-0.666836	-0.0392287	-0.188184	0.627768	-0.470246	-0.824357	0.279664	-0.672805	1.15439	-0.781864	0.816958	0.368334	0.502893	0.0333879	0.125474	-0.268568	-0.227195	0.271378	0.124429	-0.316137	-0.252462
175.nii.gz	-0.605979	0.572015	-0.0955251	1.15408	0.787635	-0.499712	0.550498	-0.336486	0.834192	-0.403966	-0.440154	0.647413	0.828536	-0.308121	0.26187	-0.0955251	-1.05133	0.732936	0.232676	0.162527	0.180246	0.700927	0.816644	-0.322365	0.983134	1.24036	0.715599	-1.00634	-1.00151	-0.0564008	-0.257238	0.654342	-0.480076	-1.21301	0.332047	-0.754655	1.47848	-0.846939	1.20524	0.76749	0.538081	0.350895	0.45939	-0.390196	-0.196452	0.724002	0.20673	-0.465948	-0.28542
177.nii.gz	0.262192	1.24467	-0.0446839	0.602325	-0.142628	0.0143512	0.607228	0.335892	0.169056	0.118139	0.0516341	0.453228	-0.00944001	0.35351	0.861114	-0.0446839	-0.49984	0.191591	-0.101411	-0.144992	0.108448	-0.0593936	-0.0979875	0.0370429	-0.0655955	0.315234	0.0832946	-0.0607831	-0.0898181	0.474154	0.416896	0.643415	-0.611736	0.00607662	0.00477313	-0.485851	0.765466	-0.575903	0.52858	-0.0750586	0.612355	0.116377	-0.321365	-0.159442	-0.122363	0.199873	-0.0503487	-0.159937	-0.186043
178.nii.gz	-1.164	-0.695487	-0.468641	0.570985	0.151925	-0.566762	-0.953272	-0.695998	0.492598	-0.378872	-0.536111	-0.490484	0.452332	-0.694753	-1.1126	-0.468641	-0.618361	0.390042	-0.104891	0.0296213	-0.73831	0.642226	0.361673	0.385314	0.558107	0.648429	0.25901	-0.706387	-0.70404	-0.850891	-0.894934	-0.51412	1.11093	-0.674882	-0.0430982	-0.411292	0.270457	-0.4129	0.782233	0.568601	-0.376088	-0.579051	0.447746	-0.403333	-0.409762	0.375426	-0.051842	-0.476659	-0.308551
179.nii.gz	1.40919	-0.00300447	-0.139924	-1.63699	-1.60734	0.803767	-1.03632	1.20874	-1.56403	1.28101	0.348984	-0.985807	-1.6241	1.17717	-2.05362	-0.139924	1.63419	-1.26327	0.203592	-0.52278	-0.638695	-0.957117	-1.02751	0.638432	-1.1304	-1.32094	-1.10772	0.884346	0.8205	0.412352	0.288245	0.683137	-1.10574	1.22741	0.364862	0.153256	-0.45853	0.0214502	-0.850857	-1.0175	-0.158073	-0.202329	-0.610699	-0.218546	-0.0255534	-1.26734	0.00102707	-0.0106084	-0.0169023
180.nii.gz	0.491852	-0.19191	0.272472	-0.266483	-0.531243	0.304973	0.278918	0.323861	-0.559413	0.28349	0.617334	-0.0801496	-0.58448	0.303187	0.711771	0.272472	0.180722	-0.550871	-0.287879	-0.410468	-0.181516	-0.626892	-0.638008	0.128272	-0.809222	-0.504084	-0.381994	1.05566	1.10029	0.710309	0.82662	0.704032	-0.99334	1.13466	-0.176671	-0.101445	0.147788	0.242076	-0.146904	-0.654257	0.959949	0.280654	-1.07926	0.818944	0.210682	-0.555378	-0.431954	0.827431	0.333938
181.nii.gz	1.88238	2.82837	0.0452577	0.0377867	-0.420278	-0.0962265	0.488278	2.44114	-0.409908	2.18347	0.968219	-0.0856698	-0.476828	2.48543	-0.249736	0.0452577	-0.0912	-0.4229	0.330117	-0.309509	-0.233151	-0.278451	-0.433134	0.436572	-0.267536	-0.0971445	-0.558418	-0.115479	-0.200761	0.456265	0.236384	0.734677	-0.92765	-0.204533	0.459729	-0.484835	0.663508	-0.566176	0.36586	-0.34275	0.349776	0.194502	-0.12192	-0.322961	-0.0778087	-0.428887	0.23823	-0.26171	-0.141328
182.nii.gz	-1.40528	-1.268	-0.497974	0.325439	0.950562	-0.961688	-0.860235	-1.58624	0.472727	-1.42146	-0.235041	-0.563435	0.649617	-1.6165	-0.0916182	-0.497974	-0.533698	0.226179	-1.00469	-0.292101	-0.0172635	-0.0449588	0.507734	-1.19978	0.73099	0.7821	0.361929	-0.806307	-0.823143	-1.24324	-1.22318	-0.564874	1.06859	-1.20697	-1.10363	-0.0897865	-0.279568	0.399421	0.0844163	0.145815	-0.833582	-0.587266	0.887172	-0.142513	-0.42185	0.242903	-0.804744	-0.368907	-0.450594
183.nii.gz	1.05055	0.348823	-0.351535	-0.546847	-1.11189	0.273833	-0.213632	1.06027	-0.925517	1.04205	1.02121	-0.664296	-1.04613	1.04783	-0.458981	-0.351535	0.505616	-0.794081	-0.495216	-0.388733	-0.453283	-0.569391	-0.666792	0.462445	-0.617405	-0.612349	-0.745502	0.309739	0.236591	0.270136	0.120537	0.195173	0.192657	0.390621	-0.429631	-0.155002	-0.0976959	-0.165077	-0.233872	-0.624647	-0.18741	-0.479737	-0.252825	-0.253396	-0.293689	-0.786282	-0.598361	-0.197324	-0.246085
184.nii.gz	2.71195	2.45749	-0.162363	-1.82191	-1.6991	0.346082	0.14871	2.54271	-1.5091	1.91322	2.63784	-1.16411	-1.58287	2.5506	1.16492	-0.162363	2.27651	-1.24897	-0.906953	-0.536071	-0.00472072	-0.993118	-1.25827	1.55055	-1.5996	-1.91674	-1.24512	1.95073	1.99292	0.823453	0.899032	0.384084	-0.482637	2.08208	-0.955111	0.957357	-1.02314	1.34706	-1.08531	-1.12267	0.214613	-0.504137	-1.37334	0.570954	-0.0417744	-1.25356	-1.15587	1.00062	-0.139481
185.nii.gz	-0.367904	0.517224	-0.411828	0.638452	0.929737	-0.759413	0.115859	-0.049007	0.674202	0.173926	-0.249386	0.212392	0.901154	-0.030554	-0.280587	-0.411828	-0.790172	0.402262	-0.113705	-0.118032	-0.137156	0.458208	0.0630547	0.668622	0.230709	0.409721	0.00397754	-0.458909	-0.504515	0.212593	0.0317481	-0.174472	0.810518	-0.588193	-0.0501732	-0.450484	0.386765	-0.481891	0.700155	0.33778	-5.58e-06	-0.486527	0.25424	-0.325784	-0.383218	0.38984	0.0440307	-0.388829	-0.284664
186.nii.gz	-0.210345	-0.731273	-0.291255	0.234349	0.0367579	0.0267842	0.0526873	-0.603732	-0.077465	-0.7545	-0.925411	0.49099	-0.0419386	-0.62982	0.53561	-0.291255	-0.330292	-0.171759	0.502682	-0.343488	-0.118918	-0.447695	-0.19307	-0.65704	-0.110828	0.185493	-0.107208	-0.0804275	-0.108115	0.629118	0.532422	0.55954	-0.447789	0.0495001	0.652193	-0.415881	0.442595	-0.495291	0.04288	-0.375808	0.274234	-0.284603	-0.227459	-0.204644	-0.264415	-0.17507	0.581581	-0.217525	-0.117815
187.nii.gz	-0.288811	0.578039	-0.495844	0.474821	0.61722	-0.859641	-0.432712	0.299797	0.497513	0.32608	0.53323	-0.599843	0.636642	0.319012	-0.752167	-0.495844	-0.646261	0.24133	-0.624451	-0.176287	-0.202424	0.250858	0.0712812	0.323547	0.285302	0.197145	-0.114405	-0.505143	-0.507418	-0.537479	-0.64553	-0.793527	1.23979	-0.337187	-0.641247	-0.229669	-0.20979	-0.438513	0.3438	0.197727	-0.773721	-0.645034	0.766633	-0.386973	-0.436639	0.229377	-0.35948	-0.501655	-0.397366
188.nii.gz	-1.83715	-0.436492	-0.492955	1.07327	2.40554	-1.36897	-1.14245	-1.55755	1.80336	-1.42265	-0.516	-0.649263	2.34004	-1.52321	-0.162278	-0.492955	-1.17387	1.39471	-0.796718	0.16247	0.387054	0.985485	1.29169	-0.597843	1.45292	1.36435	1.01789	-1.21466	-1.12225	-2.21002	-1.87333	-0.676641	1.21915	-1.24867	-0.882893	-0.415858	0.225114	-0.501366	0.733153	1.12904	-0.524802	-0.539702	1.2282	-0.488344	-0.437132	1.40791	-0.407258	-0.588238	-0.426372
190.nii.gz	0.284706	0.935789	-0.0411665	0.492521	0.0001369	-0.314456	0.25824	0.345808	0.100352	0.114335	-0.318831	0.358276	0.0966453	0.353617	0.451193	-0.0411665	-0.526354	-0.00551875	0.475004	-0.226961	0.068083	-0.164957	-0.268675	0.243436	-0.172677	0.126558	-0.256788	-0.0416623	-0.0964191	0.604984	0.485437	0.711905	-0.861499	-0.129704	0.599512	-0.484579	0.728898	-0.507391	0.415432	-0.207256	0.702052	0.120838	-0.327176	-0.0895708	-0.122792	-0.00844977	0.566002	-0.111922	-0.105228
191.nii.gz	-0.0140742	0.0167976	-0.00665328	0.360741	0.0655359	-0.0933094	0.701967	-0.0193533	0.0201533	0.0207983	-0.299595	0.698452	0.00333282	-0.0237126	0.368667	-0.00665328	-0.362254	-0.0533915	0.356895	-0.223682	-0.213603	-0.106324	-0.323612	0.510716	-0.372502	0.0261106	-0.0953964	0.491985	0.516183	0.886696	0.941225	0.559237	-0.454378	0.496	0.476769	-0.355005	0.580263	-0.142416	0.451315	-0.185973	1.03033	0.0464327	-0.73944	0.29217	-0.0687809	-0.0470884	0.319118	0.316747	0.229054
192.nii.gz	-0.856377	-0.206448	-0.436782	-0.00654863	0.377654	0.141251	-1.2146	0.151385	0.825372	1.07357	-1.13533	-0.405279	0.611564	0.193398	-2.56591	-0.436782	0.218825	0.760271	1.09354	0.744599	-2.12741	1.70625	0.416742	1.63804	0.405742	0.583125	0.586825	-0.263092	-0.199989	-0.846776	-0.672112	-0.644088	1.17451	-0.0175291	1.05122	-0.261942	0.0800135	-0.193027	0.953665	1.32116	-0.335165	-0.560497	0.185837	-0.353185	-0.365249	0.736453	1.21409	-0.375383	0.0525777
193.nii.gz	-2.6982	-1.1509	-0.600682	0.393856	3.27347	-0.632906	-0.842011	-1.67453	2.98504	-0.773202	-2.96197	0.775438	2.8459	-1.53304	-1.26588	-0.600682	-0.34616	3.40229	1.7026	1.92335	-0.536957	3.23007	4.06514	-1.05261	3.57482	0.8306	2.95749	-2.14729	-1.86567	-2.1443	-1.98359	-4.118	1.72577	-2.36963	1.57931	1.93455	-2.77665	0.897262	-1.60939	3.64191	-2.47078	-0.869412	2.412	-0.630788	-0.501396	3.45873	2.88053	-0.773071	-0.248521
194.nii.gz	-0.082764	-0.182212	-0.0342718	0.330297	-0.159725	0.5083	0.082581	-0.287273	-0.140324	-0.253739	-2.35991	1.2113	-0.252253	-0.301323	-0.179227	-0.0342718	-0.317934	-0.102851	2.79565	-0.17724	-0.257033	-0.230163	-0.184084	-0.145571	-0.103538	0.220095	-0.115225	-0.0986504	-0.133954	0.972159	0.927998	0.702382	-0.818906	-0.00550091	2.48928	-0.471567	0.679793	-0.627321	0.341678	-0.222743	0.413834	0.269581	-0.121499	-0.260153	-0.0754451	-0.114846	2.81182	-0.269679	0.21788
195.nii.gz	0.389581	0.934256	-0.297595	0.325917	0.0859784	0.196689	0.618776	0.446859	0.0198161	0.208831	0.733142	0.131303	-0.0266463	0.457845	1.08043	-0.297595	-0.400958	0.00406944	-0.604083	-0.0864408	0.426187	-0.041822	-0.317381	0.620413	-0.246613	0.0228769	-0.264278	0.105178	0.0945588	0.457521	0.360265	0.296109	0.0965152	0.247463	-0.602562	-0.357918	0.349584	-0.358631	0.317662	-0.139344	0.399411	-0.372663	-0.337907	-0.170157	-0.292286	0.00268095	-0.566267	-0.131378	-0.306196
196.nii.gz	-0.344398	0.338821	-0.159278	0.704181	0.751409	-0.560888	-0.513107	-0.0985441	0.594926	-0.0851964	-1.86895	0.503615	0.789693	-0.0849115	-0.62523	-0.159278	-0.789411	0.33388	2.09509	-0.0591574	-0.470285	0.367742	0.0383959	0.52576	0.1967	0.471955	-0.0107112	-0.385999	-0.409775	0.435625	0.266277	0.515337	-0.260832	-0.415983	1.94964	-0.626945	0.97154	-0.746447	0.886592	0.266839	0.663408	0.0280994	0.00282523	-0.268703	-0.217014	0.325495	2.15237	-0.290857	0.12246
197.nii.gz	0.0169532	-0.935195	-0.503999	-0.716062	-0.2732	-0.908612	-1.52913	-0.39992	-0.533705	-0.211314	0.428175	-1.41246	-0.239568	-0.448507	-0.671991	-0.503999	0.170527	-0.703656	-0.817083	-0.507727	-0.34492	-0.677527	-0.440352	-0.5656	-0.198456	-0.449068	-0.762601	-0.343774	-0.423106	-1.40872	-1.41716	-0.225302	0.689608	-0.131372	-0.819411	-0.0651637	-0.502638	-0.257314	-0.535668	-0.620329	-1.14989	-0.657229	0.662097	-0.45616	-0.417316	-0.745476	-0.83147	-0.518952	-0.406944
198.nii.gz	0.958528	-0.525851	-0.545093	-1.67137	-1.17736	-0.709183	-1.29214	0.6362	-1.35865	0.74166	1.51289	-1.75265	-1.15176	0.587189	-0.863827	-0.545093	1.15186	-1.28048	-1.20247	-0.605153	-0.32277	-1.10585	-0.93547	-0.342564	-0.861277	-1.37032	-1.20175	0.395119	0.291938	-0.897927	-1.01288	-0.640393	0.934569	0.548611	-1.36496	0.582076	-1.45349	0.259844	-1.62669	-1.08796	-1.59063	-0.785977	0.617834	-0.46168	-0.442415	-1.29778	-1.31845	-0.383022	-0.431014
199.nii.gz	0.920164	0.67921	0.54912	-0.391214	-0.796194	-0.103413	0.151466	1.19866	-0.734139	1.29987	0.763751	-0.25166	-0.786227	1.19568	-0.555761	0.54912	0.370884	-0.681945	-0.0828334	-0.377101	-0.437886	-0.421615	-0.824233	1.31354	-0.976352	-0.796353	-0.696785	1.07156	1.0807	0.809445	0.86932	0.750731	-1.1152	1.21982	0.0247595	-0.193292	0.345491	0.0733509	0.167143	-0.577615	1.23417	0.54144	-1.12562	0.354242	0.418722	-0.675163	-0.236216	0.581577	0.185653
200.nii.gz	-0.341481	1.49555	-0.283603	1.28633	1.29257	-0.3604	0.615906	-0.096629	1.36188	-0.637101	0.0354202	0.467939	1.30699	-0.0339449	1.0304	-0.283603	-1.02866	1.27946	-0.315939	0.76949	1.35743	1.18011	0.403479	1.0188	0.558748	0.811903	0.339359	-0.616277	-0.608517	0.0307383	-0.124068	0.10478	0.519474	-0.693078	-0.335958	-0.576207	0.910477	-0.527252	1.18127	0.9539	0.496685	-0.220604	0.108767	-0.257393	-0.314927	1.27656	-0.176436	-0.324959	-0.332981
201.nii.gz	0.908976	-0.348728	-0.189654	-1.43788	-1.55186	-0.105397	-0.714209	0.52848	-1.47888	0.387774	1.42568	-1.25505	-1.4892	0.478438	0.0660321	-0.189654	1.34686	-1.23951	-0.982065	-0.570995	-0.265276	-1.10929	-0.974548	-0.269226	-1.1083	-1.27978	-1.02027	1.08	1.05967	0.169678	0.143676	0.661643	-1.2218	1.26737	-1.03124	0.259388	-0.553229	0.245245	-0.990024	-1.10394	0.274473	-0.335393	-0.917045	0.0512529	-0.0774935	-1.24726	-1.1497	0.282591	-0.257935
202.nii.gz	1.24966	-0.0102751	-0.170282	-1.178	-1.12507	-0.0457626	-0.302995	0.987978	-1.26186	0.996041	1.72082	-1.0745	-1.16883	0.956522	-0.0688362	-0.170282	0.922291	-1.13329	-1.00809	-0.537836	-0.251031	-0.939674	-1.12015	1.05489	-1.2424	-1.54588	-1.24243	1.01827	0.950833	0.558965	0.411948	0.577081	-0.87722	1.30199	-1.09935	0.028468	-0.428085	-0.164797	-0.668978	-1.03774	0.11831	-0.255727	-0.663894	-0.178601	-0.106929	-1.13801	-1.1614	0.0682465	-0.294
203.nii.gz	1.42139	2.15517	1.98393	0.0610432	-0.516136	-0.227738	0.432985	1.89417	-0.428228	1.69876	0.140045	0.273035	-0.480504	1.92247	-0.233038	1.98393	-0.163071	-0.43951	1.02567	-0.258716	-0.277123	-0.168905	-0.707561	1.45385	-0.730429	-0.551414	-0.702016	0.611611	0.587033	0.914794	0.889731	0.916562	-1.82246	0.75871	1.08967	-0.482217	0.818254	-0.630229	0.593558	-0.362805	1.34557	2.71895	-0.821636	-0.0256038	1.2412	-0.444555	0.882343	0.226363	0.27606
204.nii.gz	-1.18396	-0.503418	-0.520379	0.91917	1.66398	-0.865588	-0.271788	-1.00022	1.26882	-1.05315	-0.235415	-0.0997394	1.38322	-0.969468	0.1548	-0.520379	-0.98514	1.08566	-0.749105	0.0528082	0.290055	0.616082	1.51309	-1.51009	1.56177	1.34817	1.33657	-1.29446	-1.21866	-1.60563	-1.45648	-1.33161	1.4653	-1.41176	-0.764192	-0.183042	-0.378692	-0.412486	0.239003	0.951524	-1.01768	-0.614035	1.62098	-0.524686	-0.453492	1.05786	-0.419252	-0.670785	-0.428304
205.nii.gz	0.524294	0.798145	-0.344099	-0.270695	-0.0184051	-0.641648	-0.498185	0.380487	-0.150568	0.108597	1.29162	-1.01978	0.03436	0.37201	0.892961	-0.344099	-0.0820408	-0.342653	-1.10084	-0.376977	0.158193	-0.49509	-0.486364	0.0481352	-0.434096	-0.283824	-0.48023	0.252239	0.223784	-0.491697	-0.489818	0.413302	-0.235183	0.398594	-1.25543	-0.192704	-0.0591195	-0.291445	-0.238258	-0.510606	0.0968137	-0.469768	-0.407586	-0.177409	-0.307067	-0.352874	-1.1179	-0.123788	-0.387121
206.nii.gz	1.53442	-0.20276	-0.494918	-2.13867	-1.37375	-0.135265	-1.18753	1.11291	-1.67936	1.15207	1.6719	-1.74748	-1.53799	1.06941	-1.46352	-0.494918	1.90266	-1.44687	-0.988286	-0.642901	-0.402721	-1.3303	-0.944479	-1.47593	-0.945858	-1.22974	-1.07672	0.641422	0.556178	-0.822457	-0.857812	0.173814	-0.0200492	0.693332	-1.01149	0.524392	-1.26268	0.33187	-1.80421	-1.24581	-1.07542	-0.754339	-0.347194	-0.238569	-0.379968	-1.45225	-1.14151	-0.147175	-0.321943
207.nii.gz	-0.0821823	-1.0969	-0.558757	-1.07894	-0.149976	-1.13991	-1.39999	-0.382443	-0.518711	-0.308395	1.25317	-1.71145	-0.212654	-0.433519	-0.511468	-0.558757	0.557101	-0.760295	-1.37644	-0.545299	-0.307666	-0.749449	-0.434048	-0.985112	-0.190008	-0.824301	-0.817411	-0.188691	-0.259153	-2.16593	-1.8939	-1.34888	1.35734	-0.372623	-1.67467	0.659055	-1.59131	0.308643	-1.3143	-0.667707	-1.41517	-0.810183	0.545048	-0.480138	-0.458889	-0.772412	-1.47241	-0.465366	-0.449493
209.nii.gz	1.19572	-0.0722479	-0.300776	-1.33073	-1.22785	0.552208	-0.042378	0.962617	-1.28078	1.0486	0.788536	-0.416387	-1.21627	0.929732	-1.29517	-0.300776	1.23341	-1.14726	-0.292439	-0.532594	-0.518109	-0.925229	-0.980704	0.488493	-1.05794	-1.17937	-1.03942	0.855653	0.796355	0.887352	0.809524	0.463733	-0.468368	1.03564	-0.170044	0.0829769	-0.493963	-0.0295494	-0.711176	-0.979221	-0.149371	-0.464076	-0.658057	-0.183794	-0.207098	-1.1432	-0.417173	-0.00249573	-0.139982
210.nii.gz	0.179389	0.0615565	-0.53751	-0.286743	-0.265942	0.297606	-0.647202	0.38293	-0.166486	0.680466	-0.435245	-0.298388	-0.174808	0.379908	-1.41496	-0.53751	0.071395	-0.237097	0.492518	-0.319691	-0.707095	-0.356147	0.0551295	-0.96972	0.193488	0.0506513	0.0412143	-0.478107	-0.544184	-0.283783	-0.40705	-1.24408	1.36993	-0.580186	0.644976	0.254374	-1.02451	0.0163258	-0.619278	-0.22628	-1.25071	-0.763856	0.619205	-0.487911	-0.452255	-0.232387	0.557847	-0.554059	-0.255525
211.nii.gz	1.19129	1.33439	-0.127155	-0.149033	-0.616115	0.13063	0.171959	1.51085	-0.507695	1.37949	0.99065	-0.345727	-0.591967	1.52715	-0.432809	-0.127155	0.101238	-0.467714	-0.202224	-0.255042	-0.336445	-0.249631	-0.562889	0.888848	-0.536805	-0.361061	-0.560976	0.340298	0.283313	0.400365	0.300619	0.476986	-0.287542	0.313451	-0.111785	-0.345469	0.354751	-0.430799	0.342995	-0.368069	0.41797	-0.126265	-0.365302	-0.2448	-0.154439	-0.485592	-0.320368	-0.136199	-0.176856
212.nii.gz	0.722206	-0.677573	-0.514202	-1.58676	-1.18881	-0.627968	-1.47256	0.205686	-1.4116	0.116208	1.49255	-1.88488	-1.26885	0.144468	-0.512199	-0.514202	1.25817	-1.27594	-1.14571	-0.600363	-0.317168	-1.11745	-0.968696	-0.278541	-0.972626	-1.4214	-1.15802	0.622043	0.536975	-0.757552	-0.82807	-0.355917	0.705282	0.801376	-1.27587	0.601859	-1.27696	0.626083	-1.41829	-1.10753	-1.12381	-0.762463	-0.180879	-0.210663	-0.406501	-1.27819	-1.29401	-0.181052	-0.391115
213.nii.gz	-0.491726	-0.23524	-0.370343	0.637105	0.11531	-0.33624	-0.101518	-0.405383	0.223736	-0.276911	-0.693612	0.256935	0.201577	-0.408985	-0.438554	-0.370343	-0.629739	0.156047	0.269872	-0.169167	-0.310903	0.0767504	0.319676	-0.582062	0.544892	0.711165	0.195853	-0.701857	-0.705201	-0.0335608	-0.242958	0.0867385	0.518634	-0.768244	0.401481	-0.525297	0.606063	-0.620776	0.515782	0.164218	-0.0950686	-0.335367	0.467234	-0.413822	-0.343506	0.148887	0.410337	-0.492127	-0.297925
215.nii.gz	0.114918	-0.278036	0.146997	0.136736	-0.254375	0.0706004	0.721269	-0.175637	-0.277141	-0.27997	-0.688128	0.902373	-0.282762	-0.198789	0.347769	0.146997	-0.233448	-0.334683	0.640257	-0.297639	-0.259652	-0.341247	-0.436119	0.294773	-0.451337	-0.146027	-0.308456	0.344699	0.330424	1.0309	1.0638	0.760243	-1.03472	0.546843	0.764001	-0.435442	0.612588	-0.598805	0.297686	-0.387072	0.763593	0.403874	-0.578434	-0.0471291	0.0697542	-0.325983	0.515405	0.00659431	0.0734116
216.nii.gz	-1.3794	-1.50059	-0.544438	0.0650552	1.22052	-1.2641	-1.32871	-1.52941	0.724517	-1.34401	-0.111912	-0.992256	1.20109	-1.55375	-0.106406	-0.544438	-0.385792	0.307932	-0.965407	-0.25407	0.0463784	0.0950288	0.448509	-0.827271	0.725735	0.438292	0.177308	-0.838444	-0.82698	-1.72415	-1.58106	-1.09043	1.32659	-0.962902	-1.06866	0.147844	-0.839117	0.170686	-0.178265	0.221679	-1.2194	-0.730148	0.912825	-0.400172	-0.45594	0.287542	-0.759474	-0.540019	-0.454341
217.nii.gz	1.75312	0.339014	-0.234544	-1.5942	-1.29021	-0.0294054	-0.432723	1.47025	-1.59506	1.28586	1.85161	-1.24021	-1.48037	1.44126	-0.198869	-0.234544	1.39801	-1.36481	-0.97177	-0.598309	-0.318646	-1.16116	-1.24642	0.858343	-1.39656	-1.83695	-1.41142	1.16919	1.07802	0.646184	0.442531	0.592227	-0.909265	1.30867	-1.0267	0.254958	-0.768655	0.0329439	-1.07259	-1.23436	-0.0482913	-0.38702	-0.694584	-0.0231533	-0.144872	-1.36044	-1.18996	0.165046	-0.274712
218.nii.gz	1.2019	-0.0614763	-0.558472	-1.59867	-1.13886	0.14036	-0.523232	0.926183	-1.3024	0.875827	2.33876	-1.54812	-1.16246	0.891896	0.92628	-0.558472	1.25689	-1.15434	-1.49737	-0.549331	-0.0619638	-1.1314	-0.876517	-0.850601	-0.80953	-1.42167	-1.10514	0.386259	0.300034	-0.472259	-0.644795	-1.07952	1.17966	0.570842	-1.87755	1.05459	-1.91944	0.720876	-2.03426	-1.08505	-1.97998	-0.839039	0.261328	-0.372445	-0.455546	-1.1565	-1.58233	-0.362087	-0.479807
219.nii.gz	-2.02867	-1.01669	-0.567438	1.06969	1.57894	-0.707611	-0.840342	-1.37029	1.58757	-0.561982	-1.76272	0.194258	1.60067	-1.32762	-1.19834	-0.567438	-0.946874	1.46865	0.769286	0.404253	-0.648007	1.36021	2.20397	-1.20097	2.19606	1.36999	1.72698	-1.67091	-1.53204	-1.6255	-1.54429	-2.53739	1.67336	-1.70238	0.853298	0.134275	-1.00356	-0.315373	0.140662	1.705	-1.26088	-0.751248	2.04587	-0.543775	-0.482884	1.49309	1.29795	-0.722158	-0.322314
220.nii.gz	-0.134168	2.04483	0.00362729	1.66853	0.912716	0.446407	1.43794	0.527261	1.29212	0.278737	-0.447797	1.35016	0.941683	0.620374	1.19969	0.00362729	-1.20344	1.58167	0.942787	2.37295	2.68056	2.38414	0.523609	2.04757	0.452991	0.876495	0.873659	-0.37685	-0.361502	0.637889	0.630019	0.162564	0.532115	-0.321802	0.869105	-0.7084	1.52073	-0.698466	1.9182	1.82562	1.11769	0.284295	-0.0791528	-0.163737	-0.176843	1.57052	0.862872	-0.218386	-0.0684976
221.nii.gz	-1.17573	-0.515498	-0.429721	1.09833	0.97676	-0.612252	-0.765208	-1.23728	0.889358	-1.13156	-1.72598	0.235596	0.921859	-1.23035	0.0254623	-0.429721	-0.999949	0.749623	0.749335	0.028525	-0.064611	0.505775	1.18536	-1.26962	1.30676	1.44385	1.07396	-1.14576	-1.09423	-0.759756	-0.845792	-0.251613	0.936313	-1.32576	0.862605	-0.555638	0.678616	-0.595875	0.753434	0.761374	-0.218124	-0.394346	0.884933	-0.390306	-0.391843	0.749191	0.939373	-0.528138	-0.254434
222.nii.gz	0.0459307	0.343487	-0.16454	0.340064	0.326874	-0.684962	-0.203307	0.109242	0.0639438	-0.0154769	0.201161	-0.25785	0.190096	0.105254	-0.0109723	-0.16454	-0.560902	-0.112536	-0.215481	-0.272937	-0.138113	-0.028663	-0.142218	0.246673	0.0185403	0.283745	-0.199156	-0.260279	-0.292981	0.035239	-0.124124	0.6282	-0.573823	-0.223742	-0.127636	-0.553595	0.772905	-0.643623	0.557489	-0.0692793	0.335263	0.00865096	0.0199875	-0.26849	-0.2047	-0.0955777	-0.215487	-0.29903	-0.290981
223.nii.gz	0.276372	0.19265	-0.267345	0.0774387	0.127249	0.533814	1.25239	0.119397	-0.00345552	-0.118052	0.081696	0.946816	0.121273	0.114498	1.13579	-0.267345	-0.227521	-0.135488	-0.139214	0.155084	0.861929	0.170245	-0.306406	1.01192	-0.244542	-0.00399918	-0.239925	0.0337165	-0.0155297	0.939676	0.88741	0.285567	0.110429	0.0217926	-0.0687102	-0.324365	0.303458	-0.334471	0.327506	0.0106464	0.304797	-0.282108	-0.264989	-0.119262	-0.25327	-0.121241	-0.215438	-0.135221	-0.228937
224.nii.gz	0.177807	0.122958	-0.424673	-0.191772	-0.781804	1.05669	-0.420438	0.716951	-0.161267	1.20119	-0.919273	0.115333	-0.503013	0.733407	-2.57261	-0.424673	0.343132	-0.0301994	1.54801	0.266041	-1.76096	0.368807	-0.0373358	0.765003	-0.000129585	0.180149	0.0895095	-0.0918139	-0.112846	0.320209	0.264514	-0.362147	0.917017	-0.0455066	1.51713	-0.115308	-0.138788	0.000842502	0.164784	0.241202	-0.483202	-0.573342	0.00755505	-0.325135	-0.356841	-0.000946756	1.55297	-0.346901	0.0548913
225.nii.gz	0.252791	0.386999	0.762147	0.522664	-0.200525	0.374643	1.11756	0.422874	-0.0107688	0.368158	0.191893	0.787085	-0.166008	0.433847	0.459801	0.762147	-0.429008	0.0163305	0.0865029	-0.13383	-0.139181	-0.0808074	-0.0770027	-0.0477794	-0.179403	0.302935	0.313787	0.249998	0.255746	0.731478	0.802213	0.889445	-1.41171	0.348293	0.209588	-0.51211	0.994269	-0.466781	0.592873	-0.0825109	1.21874	1.30898	-0.686434	0.0487864	0.446187	0.0156748	-0.0253609	0.103882	0.0219784
226.nii.gz	0.917092	0.168231	2.39904	-0.566351	-0.955012	0.780186	1.3767	0.881663	-0.854181	0.905621	0.580638	0.802389	-0.936161	0.866583	0.413151	2.39904	0.668659	-0.746478	0.115418	-0.40702	-0.249033	-0.714062	-0.968342	1.06571	-1.31973	-1.18448	-0.696869	1.94542	2.05162	1.37775	1.74822	0.738295	-1.1936	1.88183	0.255856	0.481755	-0.14472	1.66524	-0.34276	-0.829368	1.62964	2.23762	-1.55176	1.99724	2.11251	-0.740043	-0.134382	2.0093	1.06543
227.nii.gz	0.783125	-0.327244	1.94838	-0.698801	-0.686303	0.677411	1.07752	0.726361	-0.73722	0.818191	-0.76536	1.2205	-0.733571	0.708845	-0.0543616	1.94838	0.99768	-0.708536	1.29863	-0.396821	-0.459666	-0.645668	-0.85003	0.819369	-1.21636	-0.942785	-0.481872	2.12927	2.25103	1.41316	1.843	0.538581	-0.646001	1.40451	1.35337	1.20448	-0.335795	3.403	-0.452901	-0.741028	1.47153	1.6977	-1.60571	4.06608	1.89482	-0.708326	1.10722	3.52785	3.42511
229.nii.gz	0.788299	0.144133	0.669855	-0.718762	-0.745965	-0.374617	-0.161952	0.456516	-0.892068	0.258285	1.47914	-0.846012	-0.805466	0.422122	0.655636	0.669855	0.408719	-0.891939	-0.988647	-0.465448	-0.0204969	-0.750963	-0.798671	0.305608	-0.835945	-0.902223	-0.906027	0.804126	0.78906	0.311673	0.244781	0.857732	-2.17593	0.801195	-1.07396	-0.114227	0.0759852	-0.120282	-0.350785	-0.79572	0.930865	0.925436	-0.963747	0.321904	0.579969	-0.889446	-1.14385	0.465071	-0.253301
230.nii.gz	0.713662	-0.0100381	-0.162801	-0.671642	-0.582502	-0.25587	-0.726631	0.717127	-0.800518	0.808359	0.483405	-0.807158	-0.687535	0.693187	-1.00215	-0.162801	0.402854	-0.830625	-0.207061	-0.468466	-0.496222	-0.664455	-0.893265	0.944592	-0.898893	-0.908199	-0.986001	0.621606	0.524696	0.448219	0.283748	0.635951	-0.831435	0.532577	-0.0938966	-0.236406	0.0112155	-0.411671	-0.206818	-0.769033	0.415139	-0.216784	-0.618817	-0.163108	-0.135826	-0.834286	-0.24072	0.00686951	-0.113887
231.nii.gz	0.641333	0.000473717	0.183824	-0.400449	-0.675891	-0.0296985	-0.293546	0.50789	-0.738016	0.496272	-0.0658156	-0.199255	-0.685929	0.48339	-0.790332	0.183824	0.194886	-0.72596	0.30891	-0.39678	-0.504911	-0.571911	-0.856371	1.06512	-0.953772	-0.840157	-0.808985	0.865576	0.837413	0.836716	0.827027	0.748891	-1.10052	1.07505	0.445523	-0.249539	0.256073	-0.268511	0.00284978	-0.692399	0.798414	0.268019	-0.836293	0.0651984	0.132334	-0.725001	0.25664	0.223079	0.0750918
232.nii.gz	0.796343	-0.554749	2.14946	-0.96303	-0.982348	2.80301	2.46113	0.973344	-0.756523	1.30162	0.203581	1.83972	-0.931538	0.972042	0.527199	2.14946	1.94418	-0.522564	0.486659	-0.0778167	-0.290419	-0.404962	-0.753588	1.09593	-1.31614	-1.13539	-0.100037	2.62379	2.83342	1.50582	2.14015	0.370975	-0.305377	1.96153	0.610421	2.1603	-0.599952	4.05536	-0.550278	-0.541537	1.65897	1.3737	-1.88587	4.02483	2.49716	-0.516399	0.256237	4.09572	2.80127
233.nii.gz	0.859795	0.575874	1.88307	-0.219625	-0.725423	0.564814	2.08944	0.958298	-0.655828	0.951096	0.140105	1.57778	-0.695657	0.952599	-0.258212	1.88307	0.115336	-0.602085	0.413554	-0.263662	-0.347873	-0.369261	-0.686262	0.977462	-0.746289	-0.503069	-0.600478	0.654485	0.626246	1.37772	1.54322	1.00102	-2.05748	0.77309	0.539226	-0.3899	0.655262	-0.428529	0.301746	-0.493486	1.19011	2.82499	-0.812907	0.213084	1.40746	-0.597899	0.238912	0.32095	0.171864
234.nii.gz	0.680621	-0.068194	1.96296	-0.250067	-0.600678	0.35968	0.359308	0.574851	-0.656125	0.567166	-0.626184	0.587173	-0.66699	0.556894	-0.0105427	1.96296	0.203605	-0.63386	1.15174	-0.39964	-0.391937	-0.604953	-0.636356	0.213514	-0.821745	-0.482752	-0.351587	1.06647	1.10999	1.07236	1.25049	0.952589	-1.84223	1.17995	1.2337	-0.203004	0.434214	-0.104829	-0.0281982	-0.63856	1.41745	2.40708	-1.20325	0.679338	1.56393	-0.629343	1.00037	0.801756	0.856374
235.nii.gz	-1.00467	-0.192838	-0.406483	0.939525	1.52699	-1.06789	-0.684508	-0.939915	1.14968	-0.731847	-0.760169	-0.169952	1.4843	-0.924197	-0.191803	-0.406483	-0.932204	0.776983	-0.114647	-0.00728501	0.0174511	0.667114	0.548042	0.0730873	0.631558	0.878503	0.642748	-0.63459	-0.613269	-0.654155	-0.638986	-0.178622	0.841693	-0.524311	-0.0478557	-0.476816	0.558596	-0.310208	0.861546	0.650652	-0.159254	-0.373741	0.669419	-0.25962	-0.37655	0.757905	0.144509	-0.41633	-0.337638
236.nii.gz	0.0841402	-0.545499	-0.0334411	-0.0210228	-0.387967	0.0686361	-0.167778	-0.369972	-0.379195	-0.548457	0.297545	-0.27668	-0.446091	-0.401419	0.923378	-0.0334411	-0.037785	-0.392756	-0.416373	-0.41012	-0.0258756	-0.636147	-0.353548	-0.757509	-0.375699	-0.0238776	-0.187724	0.358652	0.349809	0.298225	0.289932	0.785935	-1.19206	0.391167	-0.311584	-0.321608	0.364873	-0.480171	-0.166059	-0.561581	0.678002	0.0698353	-0.637549	0.0962269	-0.0394994	-0.392431	-0.514291	0.106112	-0.111059
237.nii.gz	0.527843	-0.157664	7.33637	-0.450969	-0.584932	1.24166	2.42938	0.857107	-0.283298	1.29487	-1.80264	2.78917	-0.467645	0.868603	-0.27739	7.33637	1.4998	-0.203742	3.14563	-0.102834	-0.622856	-0.166495	-0.594175	1.11248	-1.12293	-0.801485	0.131107	2.50697	2.72382	1.60316	2.27239	0.438577	-0.384351	1.61574	2.71415	2.29883	-0.25042	4.56617	-0.227985	-0.321661	1.86731	6.1429	-1.8267	5.0725	7.57486	-0.203396	2.92578	4.77331	6.84204
238.nii.gz	-0.405151	0.754683	-0.177856	1.07541	0.633846	-0.317021	0.390264	-0.179151	0.71151	-0.325336	-0.644153	0.620284	0.637439	-0.15146	0.547828	-0.177856	-0.942316	0.644212	0.484202	0.102634	0.264187	0.458174	0.22243	0.327661	0.368598	0.714903	0.251616	-0.480735	-0.485791	0.387319	0.229617	0.442972	-0.0444621	-0.514601	0.577578	-0.610387	1.0259	-0.603817	0.944456	0.393254	0.568418	0.00724768	0.0521578	-0.25886	-0.240898	0.65459	0.625441	-0.320256	-0.20406
239.nii.gz	0.52321	0.133781	-0.509254	-0.45385	-0.650984	-0.330123	-0.482957	0.619376	-0.553734	0.496453	1.35074	-1.0365	-0.561278	0.604782	0.0575261	-0.509254	0.197082	-0.5919	-0.992641	-0.444901	-0.218917	-0.563853	-0.579685	0.149388	-0.46315	-0.575836	-0.674421	0.035999	-0.0992024	-0.345434	-0.50311	-0.553547	0.991155	-0.219848	-1.08922	0.16303	-0.783925	0.0466197	-0.466599	-0.590497	-0.925653	-0.737426	0.110186	-0.358467	-0.428604	-0.577394	-1.03749	-0.333622	-0.385118
240.nii.gz	-0.189556	0.706384	-0.238686	0.966595	0.383005	-0.350616	-0.0836781	0.0436024	0.477104	-0.0243082	-0.471591	0.163148	0.343436	0.066842	0.0276162	-0.238686	-0.864485	0.448832	0.348639	-0.0387375	-0.118634	0.270405	0.317964	-0.186064	0.508319	0.76438	0.256327	-0.706784	-0.726243	-0.139424	-0.321314	0.403494	0.0337717	-0.75271	0.464186	-0.618515	0.992568	-0.685216	0.804776	0.2971	0.268703	-0.0651439	0.343981	-0.437108	-0.277262	0.448251	0.411311	-0.476422	-0.245176
241.nii.gz	1.72442	1.09746	7.88241	-0.933415	-1.81502	4.38191	3.35859	1.70331	-1.29349	1.5257	-0.0551871	2.67234	-1.6666	1.71016	1.8628	7.88241	1.63523	-0.770467	1.35614	0.090584	0.409148	-0.485869	-0.888107	1.38594	-1.3444	-1.16132	-0.452555	2.28109	2.41803	1.70196	2.36064	0.740667	-1.23388	1.80622	1.38882	0.986809	-0.132791	2.79768	-0.275548	-0.644145	2.00506	6.51336	-1.76818	3.37779	7.8528	-0.767874	1.07755	3.37056	2.61935
243.nii.gz	-0.640978	-0.419652	-0.135102	0.871446	0.529323	-0.323382	0.501664	-0.621627	0.447073	-0.549462	-0.674417	0.722733	0.438763	-0.621275	-0.0811024	-0.135102	-0.827018	0.337254	0.305937	-0.130124	-0.45033	0.21901	0.108529	0.14265	0.204243	0.571919	0.199248	-0.345648	-0.36193	0.568082	0.458962	0.587889	-0.398096	-0.277168	0.416759	-0.627733	1.05325	-0.691648	0.813727	0.188746	0.554507	0.105535	-0.0452253	-0.280277	-0.192335	0.341435	0.294828	-0.287281	-0.109928
245.nii.gz	0.388903	-0.0248512	-0.0156916	-0.397054	-0.626186	-0.158971	-0.0575393	0.197474	-0.640905	0.231008	0.951609	-0.507537	-0.621384	0.167667	0.395113	-0.0156916	0.227574	-0.660783	-0.907164	-0.462354	-0.208807	-0.707896	-0.678576	0.0368178	-0.702631	-0.511195	-0.643671	0.598793	0.570097	0.420964	0.357562	0.797058	-1.27688	0.666789	-0.954548	-0.218246	0.165483	-0.284815	-0.238947	-0.724216	0.661896	-0.0173887	-0.82656	0.0854876	-0.0143459	-0.668259	-1.01271	0.196651	-0.22677
246.nii.gz	-1.28281	-1.04146	-0.546931	0.0850907	0.5786	-0.920762	-1.32187	-1.90679	0.517581	-2.16454	0.0970931	-1.08839	0.754252	-1.94662	0.882888	-0.546931	-0.35283	0.200183	-1.30182	-0.31338	0.30473	-0.247564	0.310386	-1.31353	0.479295	0.479859	0.295404	-0.619149	-0.644443	-1.72217	-1.47803	-0.940208	1.25243	-0.752185	-1.5623	0.138118	-0.827383	-0.119196	-0.570166	-0.0625531	-1.19919	-0.762331	0.415775	-0.428842	-0.45534	0.193601	-1.17079	-0.494354	-0.487759
247.nii.gz	0.721115	-0.114893	3.11677	-0.562965	-0.645276	0.686034	1.12867	0.769697	-0.621883	0.949749	0.176836	0.803152	-0.646296	0.758702	0.173239	3.11677	0.908062	-0.603188	0.317925	-0.375054	-0.398665	-0.551917	-0.762758	0.764834	-1.1474	-0.840875	-0.318494	2.07716	2.21845	1.23217	1.62649	0.624377	-0.857792	1.51648	0.456857	1.06768	-0.143222	3.19267	-0.286202	-0.64602	1.68181	2.75431	-1.67015	3.76118	2.92016	-0.601508	0.11834	3.41024	2.26412
248.nii.gz	-0.349829	0.654788	-0.223462	0.992414	-0.00200541	0.6083	1.34124	-0.135692	0.564411	-0.267684	0.122963	0.996756	0.302182	-0.104507	1.10344	-0.223462	-0.77812	0.690403	-0.249505	0.697793	1.03845	0.860895	0.666153	0.204259	0.698087	1.03408	0.831681	-0.645352	-0.619814	0.283027	0.18601	0.284616	0.269493	-0.606913	-0.213073	-0.621735	1.08814	-0.582663	1.10537	0.825346	0.376447	-0.0485805	0.22944	-0.32148	-0.257877	0.682401	-0.266865	-0.384228	-0.318002
250.nii.gz	-1.00677	-0.100379	-0.43139	0.586147	0.979993	-0.698316	-0.0494665	-1.20595	0.96662	-1.61619	-0.192019	0.054303	1.14119	-1.20082	0.88251	-0.43139	-0.638237	0.701752	-0.772716	-0.157606	0.348542	-0.0204901	0.859186	-1.74447	0.867943	1.07427	0.941434	-0.65271	-0.614393	-0.605667	-0.565934	-0.0283436	0.588372	-0.83022	-0.759872	-0.31102	0.175077	-0.300966	0.17379	0.285062	-0.141549	-0.515699	0.0893797	-0.301107	-0.378525	0.707849	-0.561399	-0.355606	-0.40766
251.nii.gz	-0.117071	-0.176972	0.0390521	0.394835	0.112885	2.39337	2.37272	-0.235361	0.16684	-0.439013	0.742435	1.50835	0.0557411	-0.229107	2.11338	0.0390521	-0.447624	0.260051	-0.748356	1.14628	1.7957	0.616689	0.0645646	0.930047	0.12449	0.532969	0.220583	-0.220607	-0.237815	0.944446	0.908585	0.69684	-0.738965	-0.251443	-0.84496	-0.568603	0.92232	-0.674907	0.735148	0.44754	0.639113	0.329606	-0.317686	-0.190151	-0.0390755	0.258533	-0.872921	-0.166917	-0.336684
253.nii.gz	-2.43161	-1.23917	-0.57636	0.827431	2.5648	-0.968996	-0.22755	-2.26244	2.16099	-2.21745	-0.542862	0.0844395	2.38598	-2.20765	0.399244	-0.57636	-0.960272	2.04733	-1.11667	0.771693	1.18719	1.46821	1.73446	-0.576663	1.72415	1.27199	1.72105	-1.24699	-1.12141	-1.40023	-1.28627	-2.23728	1.62786	-1.33208	-1.39502	0.381223	-1.29494	0.0137052	-0.116119	1.61595	-1.40892	-0.81213	1.10106	-0.447555	-0.486604	2.04323	-0.676086	-0.585164	-0.488778
Validation cohort
ID	log-sigma-2-0-mm-3D_firstorder_10Percentile	log-sigma-2-0-mm-3D_firstorder_90Percentile	log-sigma-2-0-mm-3D_firstorder_Energy	log-sigma-2-0-mm-3D_firstorder_Entropy	log-sigma-2-0-mm-3D_firstorder_InterquartileRange	log-sigma-2-0-mm-3D_firstorder_Kurtosis	log-sigma-2-0-mm-3D_firstorder_Maximum	log-sigma-2-0-mm-3D_firstorder_Mean	log-sigma-2-0-mm-3D_firstorder_MeanAbsoluteDeviation	log-sigma-2-0-mm-3D_firstorder_Median	log-sigma-2-0-mm-3D_firstorder_Minimum	log-sigma-2-0-mm-3D_firstorder_Range	log-sigma-2-0-mm-3D_firstorder_RobustMeanAbsoluteDeviation	log-sigma-2-0-mm-3D_firstorder_RootMeanSquared	log-sigma-2-0-mm-3D_firstorder_Skewness	log-sigma-2-0-mm-3D_firstorder_TotalEnergy	log-sigma-2-0-mm-3D_firstorder_Uniformity	log-sigma-2-0-mm-3D_firstorder_Variance	log-sigma-2-0-mm-3D_glcm_Autocorrelation	log-sigma-2-0-mm-3D_glcm_ClusterProminence	log-sigma-2-0-mm-3D_glcm_ClusterShade	log-sigma-2-0-mm-3D_glcm_ClusterTendency	log-sigma-2-0-mm-3D_glcm_Contrast	log-sigma-2-0-mm-3D_glcm_Correlation	log-sigma-2-0-mm-3D_glcm_DifferenceAverage	log-sigma-2-0-mm-3D_glcm_DifferenceEntropy	log-sigma-2-0-mm-3D_glcm_DifferenceVariance	log-sigma-2-0-mm-3D_glcm_Id	log-sigma-2-0-mm-3D_glcm_Idm	log-sigma-2-0-mm-3D_glcm_Idmn	log-sigma-2-0-mm-3D_glcm_Idn	log-sigma-2-0-mm-3D_glcm_Imc1	log-sigma-2-0-mm-3D_glcm_Imc2	log-sigma-2-0-mm-3D_glcm_InverseVariance	log-sigma-2-0-mm-3D_glcm_JointAverage	log-sigma-2-0-mm-3D_glcm_JointEnergy	log-sigma-2-0-mm-3D_glcm_JointEntropy	log-sigma-2-0-mm-3D_glcm_MaximumProbability	log-sigma-2-0-mm-3D_glcm_SumEntropy	log-sigma-2-0-mm-3D_glcm_SumSquares	log-sigma-2-0-mm-3D_gldm_DependenceEntropy	log-sigma-2-0-mm-3D_gldm_DependenceNonUniformity	log-sigma-2-0-mm-3D_gldm_DependenceNonUniformityNormalized	log-sigma-2-0-mm-3D_gldm_DependenceVariance	log-sigma-2-0-mm-3D_gldm_GrayLevelNonUniformity	log-sigma-2-0-mm-3D_gldm_GrayLevelVariance	log-sigma-2-0-mm-3D_gldm_HighGrayLevelEmphasis	log-sigma-2-0-mm-3D_gldm_LargeDependenceEmphasis	log-sigma-2-0-mm-3D_gldm_LargeDependenceHighGrayLevelEmphasis
0val.nii.gz	1.18867	-0.636291	4.66155	-1.98042	-1.62248	3.7498	2.26239	1.16949	-1.35387	1.50944	0.214665	1.56732	-1.52416	1.15778	1.07659	4.66155	3.55042	-0.988813	0.626463	-0.460087	-0.221319	-1.03248	-1.22887	1.46403	-1.91246	-2.25845	-0.917181	3.35999	3.46959	1.52852	2.31079	-0.207551	0.0853638	1.70395	0.715744	5.21548	-2.1243	4.83737	-1.81019	-1.15396	1.18316	2.47613	-2.11464	4.58981	5.76761	-0.986584	0.3338	5.25404	4.88681
10val.nii.gz	-0.821433	-1.68231	-0.532165	-0.342561	-0.0472063	-0.766482	-1.4223	-1.35685	-0.179475	-1.42186	0.110339	-1.11168	-0.0608889	-1.39453	0.269731	-0.532165	-0.0740211	-0.403483	-1.17655	-0.739394	0.307954	-0.746322	-0.239374	-1.13877	0.0420465	-0.166862	-0.550333	-0.429526	-0.492729	-0.914398	-1.0447	-1.15498	1.36024	-0.529097	-1.22168	0.240859	-1.04023	-0.019844	-1.06807	-0.576787	-1.43403	-0.754744	0.965966	-0.443305	-0.392062	-0.405773	-1.15878	-0.518902	-0.57956
11val.nii.gz	0.367149	0.25309	-0.182449	-0.114109	-0.431275	-0.302605	-0.2052	0.411487	-0.411825	0.535516	0.434562	-0.376021	-0.404301	0.401984	-0.418054	-0.182449	-0.0679847	-0.493592	-0.0430082	-0.366145	-0.616193	-0.0997263	-0.574347	1.10671	-0.468524	-0.302897	-0.666681	0.136094	0.0981386	0.497238	0.329853	0.56005	-0.509851	0.453469	0.0534029	-0.439187	0.407516	-0.446317	0.401114	-0.292162	0.293687	-0.0457498	-0.147165	-0.338728	-0.189984	-0.499589	-0.145972	-0.253143	-0.264701
12val.nii.gz	-0.364576	-0.103713	-0.199103	0.497652	0.280439	-0.572018	-0.253608	-0.456399	0.30446	-0.529043	-0.866975	0.258475	0.389899	-0.460279	0.124803	-0.199103	-0.615103	0.136805	0.51516	-0.0468837	-0.0576396	0.221464	0.109307	0.044926	0.345959	0.57679	-0.0221385	-0.626205	-0.667089	0.143705	-0.111159	0.690609	-0.704214	-0.70002	0.59094	-0.633435	0.870875	-0.641055	0.677123	0.186335	0.227495	0.178451	0.489347	-0.385761	-0.228038	0.148722	0.519923	-0.428657	-0.325974
13val.nii.gz	-1.55707	-0.997528	-0.308794	1.00217	0.34249	-0.234429	0.216972	-1.99879	0.798096	-2.285	-1.63525	1.0032	0.515269	-2.0003	1.11229	-0.308794	-0.780005	0.949544	0.129217	0.368325	0.93993	0.367513	0.878022	-1.01279	0.759971	1.25337	1.58813	-0.514675	-0.468027	0.16007	0.129278	0.447298	-0.0469506	-0.465232	0.252128	-0.573128	0.920151	-0.442762	0.702303	0.585487	0.612057	-0.206123	-0.0691175	-0.186056	-0.279656	0.943723	0.322104	-0.279839	-0.279842
14val.nii.gz	-0.835636	-0.116122	-0.348254	0.752236	0.911294	-0.909866	-0.296412	-0.560893	0.821994	-0.608058	0.0366801	-0.238726	1.00985	-0.551327	-0.0220417	-0.348254	-0.820936	0.592197	-0.478302	0.172489	0.0292063	0.555237	0.640995	-0.387647	0.724574	0.95357	0.727275	-0.658351	-0.637163	-0.611548	-0.651976	0.344716	0.0632237	-0.747884	-0.405023	-0.631347	0.855115	-0.543449	0.795004	0.61269	0.165183	-0.292535	0.301913	-0.294634	-0.314466	0.627854	-0.296193	-0.372829	-0.428507
15val.nii.gz	-0.939183	-1.3183	-0.548016	-0.0446277	0.432867	-0.732647	-1.35603	-0.988721	0.115602	-0.8733	0.217715	-1.11783	0.194739	-1.01009	-0.592519	-0.548016	-0.281617	-0.112314	-1.07892	-0.578489	0.0131384	-0.37525	0.906036	-2.21852	0.990816	0.559837	0.923303	-0.869478	-0.868548	-2.38727	-1.87859	-2.1876	1.75965	-1.26463	-1.05424	0.204138	-1.07376	-0.0841208	-0.92673	0.11704	-1.3512	-0.792345	1.48328	-0.528386	-0.405253	-0.0848239	-0.931295	-0.587072	-0.572935
16val.nii.gz	0.933015	0.203628	-0.132057	-0.610632	-0.904962	1.535	-0.237109	0.700101	-0.926718	0.68975	-0.804945	0.238761	-0.952008	0.685303	-1.4881	-0.132057	0.478965	-0.81762	1.46417	-0.499784	-0.983873	-0.730699	-0.831679	0.68236	-0.955554	-0.834572	-0.743798	0.891793	0.893937	1.01084	1.10421	0.496104	-0.571267	1.29537	1.39926	-0.0277543	-0.23536	-0.133633	-0.304658	-0.801596	0.563686	-0.2155	-0.87407	0.0211388	-0.120347	-0.815275	1.35758	0.205061	0.460198
17val.nii.gz	-0.0441202	-0.347281	-0.476894	-0.368546	0.708344	-1.19111	-0.882031	-0.219995	0.0238715	-0.189869	1.28576	-1.31643	0.424471	-0.236568	0.38587	-0.476894	-0.137693	-0.368527	-1.46149	-0.74546	0.224994	-0.592318	0.158107	-1.57097	0.337968	0.15164	-0.0763304	-0.394999	-0.372677	-1.83605	-1.51016	0.0498676	0.282144	-0.326492	-1.65227	-0.155734	-0.339997	-0.260306	-0.540978	-0.319722	-0.83293	-0.681322	0.0508191	-0.351445	-0.362599	-0.396687	-1.4439	-0.357251	-0.591248
18val.nii.gz	1.03784	-0.161867	-0.150478	-1.31368	-1.28903	1.45143	-0.855116	0.803554	-1.32235	0.970392	-0.108016	-0.578558	-1.31337	0.779392	-2.18519	-0.150478	1.21349	-1.16768	0.602644	-0.721972	-1.09097	-0.971961	-0.842866	0.204648	-0.876613	-0.84809	-0.937572	0.702593	0.65613	0.559075	0.469992	0.758182	-1.57236	0.767936	0.705023	0.0941119	-0.435524	-0.0370115	-0.684148	-0.961802	0.0402822	-0.187147	-0.694279	-0.142864	-0.0774435	-1.14593	0.478675	0.118512	0.233508
19val.nii.gz	-1.0758	-0.0190518	0.135867	1.25187	0.767967	-0.474401	0.123291	-1.01063	1.03145	-1.24474	-0.981859	0.597176	0.908296	-0.991907	0.753275	0.135867	-1.00344	1.08139	0.0501843	0.876587	1.2446	0.871362	0.43354	0.210867	0.451556	0.847405	0.703021	-0.367979	-0.340667	0.186796	0.109793	0.66342	-0.81139	-0.322888	0.122777	-0.665552	1.2225	-0.579156	1.10028	0.73452	1.04713	0.852488	-0.0981499	-0.216028	-0.0963528	1.09705	0.224512	-0.278422	-0.327296
1val.nii.gz	2.2049	3.18389	-0.121326	-0.0914377	-0.242336	-0.222128	0.865411	2.71302	-0.345937	2.44262	1.61565	-0.19036	-0.253771	2.74513	0.203107	-0.121326	-0.102313	-0.48057	0.0594222	-0.374811	-0.0283486	-0.0839322	-0.708692	1.45265	-0.706209	-0.637073	-0.767454	0.493604	0.475644	0.640146	0.563126	0.295268	-0.15246	0.873498	0.149179	-0.318859	0.201639	-0.325858	0.350146	-0.335243	0.499078	-0.170001	-0.527357	-0.189876	-0.191915	-0.473804	-0.135626	-0.0460426	-0.144372
20val.nii.gz	-0.339938	-1.10153	-0.544422	-0.75445	-0.704168	-0.41882	-1.16377	-0.595593	-0.553454	-0.486843	0.435779	-1.08757	-0.447728	-0.628626	-0.640897	-0.544422	0.42427	-0.662939	-0.779462	-0.718008	-0.663628	-0.715733	-0.188136	-1.0406	0.0237838	-0.190368	-0.366851	-0.301117	-0.360049	-0.670051	-0.784012	-1.22493	1.38997	-0.517793	-0.697582	0.310269	-1.12894	0.104897	-0.960263	-0.536717	-1.79277	-0.827678	0.499155	-0.48307	-0.396749	-0.675651	-0.803986	-0.470668	-0.505715
21val.nii.gz	0.0558421	1.04123	-0.437031	0.69778	0.227571	-0.379128	0.141328	0.619778	0.337146	0.635969	0.2839	-0.0414159	0.201465	0.641433	0.0740462	-0.437031	-0.668026	0.357349	-0.0120693	0.14049	-0.486251	0.403891	0.335929	-0.103251	0.385708	0.570144	0.485835	-0.42141	-0.412568	-0.149223	-0.22006	-0.346629	1.00631	-0.304952	0.08815	-0.480569	0.406828	-0.434191	0.54682	0.393991	-0.0572986	-0.537356	0.559402	-0.45131	-0.358498	0.392244	0.0817852	-0.444796	-0.392097
22val.nii.gz	-0.423454	0.404918	0.270086	0.890259	0.479314	-0.417401	0.13614	-0.404408	0.574784	-0.591945	-0.366158	0.289569	0.484488	-0.394391	0.737592	0.270086	-0.794563	0.527842	0.133978	0.316065	0.591797	0.420609	0.197492	0.128144	0.246511	0.656914	0.418195	-0.276661	-0.268642	0.230456	0.141901	0.848918	-1.47229	-0.178715	0.225678	-0.639994	1.13386	-0.660786	0.890229	0.349883	1.01243	0.938348	-0.334131	-0.14581	-0.0150696	0.530753	0.181418	-0.162363	-0.194312
23val.nii.gz	-0.831484	-0.163013	-0.267372	0.735239	0.520065	-0.549478	-0.131497	-1.07244	0.679367	-1.38685	0.0588571	-0.12784	0.653406	-1.07087	1.37653	-0.267372	-0.731263	0.605164	-0.707252	0.0766407	1.62214	0.149846	0.528721	-0.864575	0.577675	0.995448	0.812781	-0.520977	-0.50067	-0.316067	-0.373186	0.601532	-0.489765	-0.531824	-0.644937	-0.551388	0.749323	-0.483563	0.471721	0.306427	0.473947	-0.112348	0.0446466	-0.222099	-0.264374	0.590472	-0.604601	-0.305797	-0.48115
24val.nii.gz	0.676255	0.192014	0.683357	-0.374794	-0.550978	0.454445	1.03801	0.658817	-0.562427	0.672601	0.571462	0.475489	-0.537672	0.65018	0.977977	0.683357	0.377518	-0.603305	-0.235428	-0.439953	0.316988	-0.557271	-0.751156	0.778542	-0.928407	-0.600262	-0.531053	1.17971	1.19387	1.01376	1.18566	0.51057	-0.701032	0.94097	-0.120424	0.317312	-0.141393	1.38665	-0.151146	-0.65769	1.17856	0.78628	-1.22085	1.687	0.410032	-0.604737	-0.370649	1.27941	0.793491
25val.nii.gz	0.485004	-0.40098	1.10151	-0.264439	-0.453194	0.647866	1.58527	0.434116	-0.490247	0.494297	-0.45147	1.40826	-0.545157	0.424719	0.367538	1.10151	0.34592	-0.502727	0.947404	-0.45615	-0.484405	-0.515544	-0.833267	1.07864	-1.12556	-0.778654	-0.491081	1.62517	1.65673	1.29693	1.67934	0.340703	-0.279254	1.0965	0.973898	0.625057	-0.309326	1.59199	-0.147553	-0.663313	1.4874	1.04468	-1.47969	2.77365	0.691492	-0.508903	0.697251	2.13659	2.66213
26val.nii.gz	0.488483	0.415933	0.199409	0.138056	-0.114707	0.115334	1.2787	0.537149	-0.1871	0.467819	-0.213436	1.05828	-0.149781	0.536552	0.203465	0.199409	-0.25029	-0.287408	0.448784	-0.083133	0.35891	-0.0434727	-0.260457	0.436706	-0.175809	0.119816	-0.219715	-0.0466921	-0.0734781	0.880524	0.826856	0.791929	-1.33264	0.134049	0.533057	-0.514466	0.699552	-0.540153	0.533291	-0.13136	0.635465	0.741888	-0.24496	-0.295331	0.00613161	-0.284376	0.368023	-0.195386	-0.128816
27val.nii.gz	-0.621029	-1.13451	-0.155418	0.368309	0.00311955	0.0623616	0.11407	-1.09531	0.022933	-1.30708	-0.849677	0.522252	-0.0388252	-1.11523	0.968168	-0.155418	-0.386435	-0.0157922	0.177404	-0.253089	-0.131805	-0.177217	-0.205543	0.0470949	-0.143107	0.244318	-0.024094	-0.0599849	-0.0859614	0.625599	0.535654	0.648709	-0.703415	0.116328	0.290684	-0.46744	0.538154	-0.543097	0.370682	-0.195933	0.581644	-0.00664836	-0.453723	-0.1869	-0.176163	-0.0191078	0.0482213	-0.155902	-0.141793
28val.nii.gz	-0.8134	0.24362	-0.267793	1.03535	0.919024	-0.763323	-0.108807	-0.59631	0.989378	-0.803486	-0.608522	0.232742	1.04173	-0.577186	0.39078	-0.267793	-0.977991	0.895373	0.0782329	0.843713	1.31527	1.22296	0.423233	0.73821	0.57857	0.889189	0.502944	-0.755857	-0.7756	-0.0793375	-0.272544	0.46354	-0.0396407	-0.74577	0.126909	-0.737621	1.22356	-0.739114	1.24852	0.957435	0.440521	-0.0218298	0.465573	-0.39948	-0.285046	0.877341	0.0891641	-0.45944	-0.37127
29val.nii.gz	-1.15653	-0.176733	-0.436213	0.846088	1.58795	-0.958743	-0.703346	-0.597581	1.3331	-0.165581	-0.100356	-0.469943	1.47529	-0.570016	-0.554994	-0.436213	-0.798637	1.14836	-0.233236	0.995914	-1.73461	1.57539	0.524113	0.821899	0.68487	0.641717	0.286358	-0.631456	-0.607082	-0.750363	-0.802236	-0.469695	1.09902	-0.808064	-0.215789	-0.522587	0.530994	-0.43903	1.0229	1.22499	0.210301	-0.541361	0.264826	-0.28999	-0.356252	1.14787	-0.26806	-0.363628	-0.365992
2val.nii.gz	1.3975	1.85181	-0.0312459	-0.0678946	-0.607403	0.256203	1.268	1.64976	-0.517068	1.40384	0.924171	0.464388	-0.641275	1.66286	0.89976	-0.0312459	0.0358908	-0.477689	0.0499578	-0.201522	0.747525	-0.241909	-0.876653	1.6875	-0.84778	-0.766511	-1.01859	0.524641	0.468113	1.08658	1.06655	0.529512	-0.481133	0.774837	0.143533	-0.256409	0.184643	-0.22061	0.298795	-0.50385	0.563023	0.0288798	-0.566249	-0.144199	-0.114766	-0.474552	-0.0800919	0.0243641	-0.100308
30val.nii.gz	-0.789923	-0.255302	-0.387519	0.900443	1.05359	-0.607926	0.123736	-0.673685	0.816461	-0.654021	-0.573806	0.387325	0.894868	-0.662605	0.147668	-0.387519	-0.834131	0.692919	-0.0825481	0.575854	0.640021	0.796039	0.544119	0.0764094	0.812624	0.856119	0.301353	-1.04325	-1.05588	-0.0573925	-0.349112	0.184724	0.436767	-1.00217	-0.00144485	-0.667949	0.90964	-0.676425	0.941648	0.729742	-0.237283	-0.249585	1.12774	-0.523222	-0.33329	0.692367	0.028156	-0.587784	-0.494638
31val.nii.gz	0.365344	0.637786	-0.335981	0.313625	-0.564079	0.0964793	0.550774	0.499854	-0.14557	0.41579	0.952031	-0.0818931	-0.346577	0.505413	0.740259	-0.335981	-0.290729	-0.0770311	-0.727472	-0.0956821	0.313817	0.00739003	-0.17628	0.293484	-0.00955191	0.244807	-0.202813	-0.28547	-0.329195	0.258778	0.0625397	0.422434	-0.119377	-0.22091	-0.693439	-0.46442	0.496935	-0.385754	0.445993	-0.0651378	0.000128595	-0.349029	0.0820754	-0.34778	-0.291865	-0.0650968	-0.753876	-0.34935	-0.461955
32val.nii.gz	0.824124	-0.92556	-0.552055	-1.8837	-1.65822	0.358025	-1.30003	0.162518	-1.63375	0.0957886	1.55126	-1.76319	-1.62687	0.119714	-0.848913	-0.552055	1.8347	-1.37564	-1.35759	-0.974282	-0.414239	-1.25835	-1.39155	1.85273	-1.71138	-2.658	-1.68125	1.86929	1.88142	0.376382	0.271194	-1.81676	1.39668	2.11839	-1.51398	2.18921	-2.47931	1.93528	-2.12767	-1.3643	-1.88616	-0.893221	-0.50076	0.062621	-0.392132	-1.38772	-1.62612	0.0995478	-0.44391
33val.nii.gz	-0.265166	0.446938	-0.0988284	0.676163	0.257307	-0.32489	0.151667	-0.358217	0.370938	-0.577143	-0.757077	0.50244	0.279607	-0.353721	0.922676	-0.0988284	-0.628339	0.338542	0.542736	0.171463	0.984425	0.249865	0.0446898	0.179817	0.101706	0.529876	0.27968	-0.210484	-0.219727	0.452766	0.356744	0.718757	-0.901824	-0.102307	0.611221	-0.571905	0.875891	-0.571089	0.701951	0.179046	0.720348	0.124829	-0.31752	-0.217787	-0.178841	0.339863	0.61113	-0.203894	-0.162057
34val.nii.gz	0.0877847	-0.406534	-0.510735	-0.667117	-0.387514	-0.537492	-0.935981	0.0257176	-0.524571	0.216179	0.850538	-1.13226	-0.401458	0.00460599	-0.835423	-0.510735	0.219181	-0.638272	-1.06378	-0.695099	-0.301632	-0.506786	-0.425049	0.0514114	-0.167211	-0.364492	-0.756933	-0.299389	-0.377706	-0.626132	-0.833425	-0.329455	0.838153	-0.30481	-1.09751	-0.125464	-0.466032	-0.248869	-0.409436	-0.495768	-1.0233	-0.740066	0.466298	-0.465643	-0.378049	-0.683925	-1.06939	-0.450909	-0.498752
35val.nii.gz	-1.29279	0.067693	-0.480824	1.14796	1.41137	-0.793953	-0.361478	-0.681118	1.52169	-0.312834	-0.591946	0.0368106	1.53567	-0.64413	-0.695554	-0.480824	-1.01298	1.46916	-0.230446	1.25579	-1.75714	1.61145	1.37986	-0.243075	1.43946	1.27943	1.16035	-1.18558	-1.12522	-1.04393	-1.06998	-0.84489	1.43316	-1.30529	-0.179148	-0.572933	0.56509	-0.564041	0.968162	1.58764	-0.029128	-0.606087	0.83221	-0.494452	-0.382519	1.52791	0.0956474	-0.552823	-0.441362
36val.nii.gz	0.702274	0.126716	2.67134	-0.532241	-0.917614	0.770536	1.08989	0.835969	-0.682127	1.06149	0.118967	0.74704	-0.829681	0.830726	0.170257	2.67134	0.919272	-0.596527	0.347641	-0.405272	-0.601081	-0.516142	-0.832115	1.08866	-1.1931	-0.879526	-0.415453	1.96135	2.02861	1.13155	1.50432	0.3973	-0.487529	1.16417	0.448082	1.26903	-0.399383	2.57397	-0.264496	-0.663243	1.76964	2.28754	-1.69128	3.5482	2.00547	-0.597551	0.135121	2.94918	2.59747
37val.nii.gz	-0.659538	-0.683037	0.0585956	0.771444	-0.000206219	0.100695	0.390143	-0.742405	0.308928	-0.826585	-0.866674	0.735757	0.0632223	-0.742889	0.664768	0.0585956	-0.598271	0.38249	0.424811	0.18296	-0.132503	0.245414	0.0616838	0.143047	0.00687169	0.505109	0.511607	0.0219688	0.0367668	0.552328	0.553366	0.637047	-0.66539	0.194649	0.505831	-0.525539	0.873272	-0.513671	0.710825	0.182912	1.06744	0.406874	-0.501391	-0.0302291	-0.086067	0.395681	0.335059	-0.0720688	-0.0026163
38val.nii.gz	0.75168	-0.335053	-0.0693481	-0.911778	-0.936134	1.16815	-0.649213	0.446565	-1.0354	0.535509	-0.458721	-0.245209	-0.934818	0.421148	-1.3163	-0.0693481	0.641576	-1.00324	0.822784	-0.684554	-0.845074	-0.931773	-0.899227	0.481638	-1.00513	-0.947812	-0.89918	0.880932	0.870338	0.840487	0.8474	0.715298	-1.27036	1.29307	0.890662	-0.0301436	-0.336646	-0.162288	-0.552606	-0.958206	0.446617	-0.0732618	-0.81526	-0.0293075	-0.0570735	-1.00862	0.656464	0.209787	0.302142
39val.nii.gz	-0.805699	0.109461	-0.291782	1.22329	1.0889	0.235077	2.10806	-0.799161	1.16992	-1.20608	-0.340839	1.739	1.05325	-0.770268	1.50713	-0.291782	-0.941658	1.28325	-0.0843463	2.2105	3.61875	1.52508	1.08261	0.129735	0.968357	1.43698	1.74777	-0.79098	-0.749673	0.526199	0.43783	0.301036	0.309712	-0.695315	-0.0306246	-0.686231	1.21961	-0.576682	1.30325	1.414	0.409412	-0.100762	0.39115	-0.378347	-0.292179	1.28658	-0.00827655	-0.447071	-0.474029
3val.nii.gz	1.42179	0.56968	3.60603	-1.22338	-1.37417	2.05705	0.265888	1.44196	-1.28463	1.60622	-0.728457	0.57241	-1.37191	1.43236	-2.4151	3.60603	1.2968	-1.08029	2.29441	-0.568354	-1.41285	-0.88186	-0.900663	0.629844	-1.08451	-0.934127	-0.796888	1.16568	1.18887	1.17089	1.3754	0.986102	-2.52466	1.49003	2.01176	0.251558	-0.320091	0.284017	-0.543791	-0.92655	0.954115	4.54453	-1.22814	0.382569	2.86048	-1.07831	2.00509	0.751939	1.60566
40val.nii.gz	-0.0529293	0.655024	-0.20907	0.716762	0.283278	-0.0913436	1.03358	0.258693	0.369291	0.200865	-1.03683	1.30061	0.299765	0.273458	0.26243	-0.20907	-0.642399	0.333827	1.67528	0.429163	0.739294	0.430489	0.330556	-0.0539758	0.496252	0.859081	0.427539	-0.68806	-0.719591	0.699785	0.527206	0.642721	-0.480127	-0.775969	1.53699	-0.662614	1.03276	-0.639714	0.817083	0.409033	0.284102	0.0626773	0.369713	-0.434339	-0.243872	0.337927	1.59707	-0.446645	-0.16733
41val.nii.gz	0.146281	-0.836271	-0.506679	-0.720216	-0.28481	-0.61379	-1.25174	-0.318432	-0.515396	-0.153597	0.841194	-1.36164	-0.333986	-0.348324	-0.476068	-0.506679	0.240577	-0.717441	-1.24271	-0.728208	-0.256807	-0.546995	-0.57305	0.33739	-0.349577	-0.804197	-0.951089	-0.195212	-0.26659	-0.980643	-1.10441	-0.434838	0.86908	0.139747	-1.35997	-0.0193543	-0.641563	-0.246232	-0.51899	-0.580423	-1.31992	-0.697887	0.79781	-0.515615	-0.373734	-0.718064	-1.26095	-0.486164	-0.561388
42val.nii.gz	2.28759	2.26991	-0.453821	-1.01705	-1.0623	2.22969	1.24844	2.25199	-0.897664	1.75943	0.842313	0.492047	-1.24754	2.27134	2.35634	-0.453821	1.36592	-0.625415	0.348275	-0.528797	1.18706	-1.00597	-0.904436	-0.163603	-1.03034	-1.07331	-0.895191	1.04068	1.03628	1.06346	1.16258	-0.13857	0.30719	1.16444	0.475015	0.953545	-1.274	0.973699	-1.30197	-1.00817	-0.123997	-0.76954	-0.888669	0.282252	-0.326086	-0.631631	0.341428	0.266613	0.103944
43val.nii.gz	-0.214174	0.00746143	-0.427446	0.270746	0.306283	-0.688554	-0.62964	-0.0878113	0.151219	0.0680492	0.412314	-0.679347	0.279757	-0.09068	-0.40716	-0.427446	-0.468076	-0.0233644	-0.543062	-0.376875	-0.533444	-0.0904573	0.288947	-0.824348	0.455093	0.465284	0.160952	-0.585662	-0.595664	-0.724756	-0.782469	0.0908344	0.377023	-0.606993	-0.447247	-0.45992	0.326614	-0.419726	0.180998	0.0561877	-0.286977	-0.50266	0.464956	-0.384019	-0.344074	0.0291787	-0.410504	-0.414537	-0.442986
44val.nii.gz	0.179388	0.256416	0.339685	0.192988	-0.291417	0.230636	0.985126	-0.211833	-0.137143	-0.611741	-0.0349478	0.748618	-0.283028	-0.220469	1.58139	0.339685	-0.130198	-0.133017	-0.0871028	-0.155314	1.21888	-0.357613	-0.352467	-0.00408009	-0.385959	0.00213029	-0.10992	0.340317	0.349195	0.807809	0.833549	0.812807	-1.47615	0.609097	0.0360392	-0.245846	0.352878	-0.232409	0.0869304	-0.370671	0.883083	0.778551	-0.709482	0.0179664	0.128652	-0.126978	-0.143431	0.0234508	-0.173736
45val.nii.gz	0.527793	-1.52245	-0.547936	-2.12535	-1.04278	-1.03995	-1.70473	-0.29699	-1.56211	-0.251525	2.12553	-2.35913	-1.16835	-0.352803	-0.123883	-0.547936	1.57804	-1.50955	-1.87077	-1.12622	-0.0348018	-1.6792	-0.837358	-2.79271	-0.641019	-1.4024	-1.31282	0.0172183	-0.0871132	-2.32522	-2.06417	-0.52944	0.660378	0.283599	-2.38251	1.30616	-1.98707	0.89681	-2.59664	-1.41624	-2.25569	-0.844053	0.414232	-0.376712	-0.389251	-1.5033	-2.0165	-0.410368	-0.6552
46val.nii.gz	-0.223321	0.893133	-0.268971	0.896644	0.213368	-0.269052	0.355362	0.111351	0.534145	0.0645969	-0.699249	0.623724	0.386279	0.131476	0.255817	-0.268971	-0.749129	0.573719	0.992683	0.496461	0.109551	0.665819	0.411894	0.11082	0.625097	0.816381	0.308201	-0.844227	-0.876668	0.297333	0.0424516	0.402347	0.0314187	-0.94757	0.987987	-0.667112	1.02664	-0.667437	0.955513	0.593229	0.210334	-0.033024	0.58774	-0.440989	-0.278301	0.551069	1.01229	-0.489332	-0.309804
47val.nii.gz	0.312684	0.0539903	-0.432078	0.0353864	-0.376064	0.151711	0.676531	0.306557	-0.306404	0.381811	0.642152	0.170988	-0.415324	0.300781	0.00581497	-0.432078	-0.0841672	-0.321904	-0.581849	-0.291697	-0.281009	-0.220549	-0.341687	0.333462	-0.193732	-0.109156	-0.466369	-0.0536869	-0.0934039	0.510006	0.338654	-0.0195956	0.541701	-0.0550245	-0.509936	-0.293987	0.0678634	-0.295017	0.130311	-0.277902	0.113918	-0.631183	-0.319681	-0.211806	-0.337261	-0.306224	-0.567759	-0.211778	-0.35404
48val.nii.gz	1.27694	-1.1521	-0.515067	-2.88048	-1.64989	-0.358566	-1.35758	0.401109	-2.13169	0.166006	2.53123	-2.31063	-1.84187	0.349479	0.352089	-0.515067	2.89881	-1.78387	-1.78141	-1.14905	-0.0337173	-1.79595	-1.32682	-0.896373	-1.56155	-2.36126	-1.61647	1.5147	1.51002	-0.452021	-0.520741	0.249677	-0.590902	1.99997	-2.2122	1.6262	-2.14989	1.27278	-2.62795	-1.68573	-1.65662	-0.82003	-0.485639	-0.218852	-0.342641	-1.79834	-2.01612	0.0752218	-0.571494
49val.nii.gz	-0.156974	-0.823917	-0.456821	-0.347099	-0.0641559	-0.881943	-1.14632	-0.405218	-0.282287	-0.462186	0.979104	-1.35448	-0.0183676	-0.431307	-0.249944	-0.456821	-0.095115	-0.556521	-1.25983	-0.664407	0.0170848	-0.455684	-0.370466	-0.0272704	-0.140597	-0.160392	-0.617542	-0.282586	-0.348909	-0.994626	-1.0702	0.210381	0.173238	-0.217242	-1.38205	-0.319072	-0.0746074	-0.421548	-0.164261	-0.441127	-0.740748	-0.571407	0.517152	-0.441651	-0.348415	-0.525545	-1.27519	-0.447644	-0.575514
4val.nii.gz	0.47842	0.183002	-0.397996	-0.287565	-0.291176	-0.08236	-0.593724	0.640721	-0.307351	1.03774	0.661177	-0.780894	-0.29538	0.637752	-1.37007	-0.397996	0.122818	-0.417522	-0.361518	-0.474877	-1.12113	-0.302934	-0.0314575	-0.491427	0.0623647	0.178426	-0.0443239	-0.202032	-0.214277	-0.563371	-0.581333	0.058676	0.409373	-0.108571	-0.242257	-0.299375	0.0707237	-0.251856	-0.0372471	-0.208062	-0.425835	-0.486171	0.192523	-0.436206	-0.312221	-0.427559	-0.371494	-0.377626	-0.354845
50val.nii.gz	1.48917	0.85489	-0.00232589	-1.18755	-1.47979	2.54923	-0.423075	1.51277	-1.28347	1.59176	-0.31773	-0.150116	-1.45679	1.50687	-2.63358	-0.00232589	1.21983	-1.00421	1.9719	-0.531687	-1.38474	-0.884027	-1.02054	1.01306	-1.25731	-1.23194	-0.940509	1.38641	1.42093	1.03908	1.19989	0.56816	-0.922588	1.78607	1.77978	0.330749	-0.631467	0.110814	-0.616306	-0.975491	0.655811	-0.229781	-1.28322	0.359247	0.0219372	-1.0115	1.5486	0.693373	1.38138
5val.nii.gz	0.26805	0.586506	-0.422297	0.183016	-0.032485	-0.397375	-0.537616	0.354464	0.0541276	0.32086	0.262315	-0.533836	0.0596418	0.357365	-0.399641	-0.422297	-0.350008	-0.0810407	-0.0471884	-0.434132	-0.271105	-0.277981	-0.389269	0.166032	-0.186191	-0.153007	-0.610631	-0.0957867	-0.158519	-0.0046223	-0.230352	0.0883853	0.339615	-0.351056	0.0693174	-0.301487	0.0144861	-0.264561	0.0476636	-0.333852	0.209387	-0.61016	-0.309859	-0.14716	-0.340124	-0.0932306	-0.143207	-0.187548	-0.250232
6val.nii.gz	-1.54258	1.43953	-0.488345	2.08841	3.29826	-0.926792	1.2684	-0.443676	3.27656	-0.262209	-1.06709	1.49034	3.37447	-0.323048	0.278704	-0.488345	-1.41754	3.87421	0.644296	5.10146	1.93523	4.08503	3.25004	-0.191246	2.69714	2.07896	2.92374	-1.65386	-1.49708	-0.523586	-0.669234	-1.58048	1.7665	-1.92308	0.582238	-0.606049	0.696421	-0.492258	1.65098	3.92636	-0.495481	-0.613221	1.09697	-0.520496	-0.395055	3.88518	1.36098	-0.598268	-0.410217
7val.nii.gz	-0.642531	0.814682	0.367579	1.40482	1.16488	-0.334468	1.45837	0.137993	1.34719	0.448866	-2.30457	2.26864	1.2324	0.187208	-0.54527	0.367579	-1.03451	1.44978	3.13257	1.47501	-1.70023	1.59215	0.950258	0.296672	0.923682	1.33722	1.30699	-0.813343	-0.788994	0.705532	0.605115	0.833515	-1.18934	-0.827487	2.51159	-0.808268	1.70515	-0.737609	1.53324	1.40481	0.877837	1.56081	0.279923	-0.398528	-0.0256828	1.44656	3.24915	-0.423502	0.0968954
8val.nii.gz	-0.464834	0.345067	-0.522765	0.405498	0.856245	-0.767762	-0.365471	-0.011513	0.700973	-0.0459234	0.57955	-0.569566	0.745368	0.00652754	0.17262	-0.522765	-0.520877	0.57264	-0.896096	-0.033901	-0.12386	0.376944	0.935828	-1.12407	0.982495	0.811076	0.994482	-0.764855	-0.724638	-1.37424	-1.20318	-1.34678	1.57465	-0.995275	-0.880164	-0.176917	-0.402844	-0.295415	0.0736792	0.614501	-1.08724	-0.765419	0.606545	-0.383413	-0.396018	0.509983	-0.665403	-0.46616	-0.54047
9val.nii.gz	-3.01986	-2.80857	-0.577292	0.668903	2.26661	-0.610912	-1.86375	-3.10153	1.92642	-2.53571	-2.77462	0.0469105	1.93769	-3.08	-1.12079	-0.577292	-0.475546	2.06275	-0.0569687	0.914413	-0.772174	1.22215	3.89749	-2.91783	3.33602	0.602312	3.07975	-2.24231	-2.07478	-2.90779	-2.44401	-4.72894	1.98536	-2.51771	0.127559	1.18638	-2.18696	0.268382	-1.60206	2.33474	-2.78063	-0.833725	4.52331	-0.632631	-0.422013	1.98105	0.888717	-0.783476	-0.581158
[truncated: 1,083 more columns]

## Sheet: Supplementary table3
Development cohort	log.sigma.2.0.mm.3D_firstorder_10Percentile	log.sigma.2.0.mm.3D_firstorder_90Percentile	log.sigma.2.0.mm.3D_firstorder_Energy	log.sigma.2.0.mm.3D_firstorder_Entropy	log.sigma.2.0.mm.3D_firstorder_InterquartileRange	log.sigma.2.0.mm.3D_firstorder_Kurtosis	log.sigma.2.0.mm.3D_firstorder_Maximum	log.sigma.2.0.mm.3D_firstorder_Mean	log.sigma.2.0.mm.3D_firstorder_MeanAbsoluteDeviation	log.sigma.2.0.mm.3D_firstorder_Median	log.sigma.2.0.mm.3D_firstorder_Minimum	log.sigma.2.0.mm.3D_firstorder_Range	log.sigma.2.0.mm.3D_firstorder_RobustMeanAbsoluteDeviation	log.sigma.2.0.mm.3D_firstorder_RootMeanSquared	log.sigma.2.0.mm.3D_firstorder_Skewness	log.sigma.2.0.mm.3D_firstorder_TotalEnergy	log.sigma.2.0.mm.3D_firstorder_Uniformity	log.sigma.2.0.mm.3D_firstorder_Variance	log.sigma.2.0.mm.3D_glcm_Autocorrelation	log.sigma.2.0.mm.3D_glcm_ClusterProminence	log.sigma.2.0.mm.3D_glcm_ClusterShade	log.sigma.2.0.mm.3D_glcm_ClusterTendency	log.sigma.2.0.mm.3D_glcm_Contrast	log.sigma.2.0.mm.3D_glcm_Correlation	log.sigma.2.0.mm.3D_glcm_DifferenceAverage	log.sigma.2.0.mm.3D_glcm_DifferenceEntropy	log.sigma.2.0.mm.3D_glcm_DifferenceVariance	log.sigma.2.0.mm.3D_glcm_Id	log.sigma.2.0.mm.3D_glcm_Idm	log.sigma.2.0.mm.3D_glcm_Idmn	log.sigma.2.0.mm.3D_glcm_Idn	log.sigma.2.0.mm.3D_glcm_Imc1	log.sigma.2.0.mm.3D_glcm_Imc2	log.sigma.2.0.mm.3D_glcm_InverseVariance	log.sigma.2.0.mm.3D_glcm_JointAverage	log.sigma.2.0.mm.3D_glcm_JointEnergy	log.sigma.2.0.mm.3D_glcm_JointEntropy	log.sigma.2.0.mm.3D_glcm_MaximumProbability	log.sigma.2.0.mm.3D_glcm_SumEntropy	log.sigma.2.0.mm.3D_glcm_SumSquares	log.sigma.2.0.mm.3D_gldm_DependenceEntropy	log.sigma.2.0.mm.3D_gldm_DependenceNonUniformity	log.sigma.2.0.mm.3D_gldm_DependenceNonUniformityNormalized	log.sigma.2.0.mm.3D_gldm_DependenceVariance	log.sigma.2.0.mm.3D_gldm_GrayLevelNonUniformity	log.sigma.2.0.mm.3D_gldm_GrayLevelVariance	log.sigma.2.0.mm.3D_gldm_HighGrayLevelEmphasis	log.sigma.2.0.mm.3D_gldm_LargeDependenceEmphasis	log.sigma.2.0.mm.3D_gldm_LargeDependenceHighGrayLevelEmphasis
0.nii.gz	0.633689	-0.986007	-0.358505	-1.02367	-0.747205	-0.644067	-0.983754	-0.387678	-1.09626	-0.395515	1.04865	-1.246	-0.831664	-0.44559	0.159181	-0.358505	0.677261	-1.14468	-1.06971	-0.872414	0.359279	-1.09284	-1.16055	0.164484	-1.21028	-1.12805	-1.22678	1.16364	1.13234	-0.0268635	-0.183838	0.697971	-1.00455	1.02989	-1.17229	0.244645	-0.579529	0.350194	-0.749638	-1.13708	0.0780374	-0.482803	-1.2288	1.54055	-0.0830391	-1.14521	-1.09501	1.37589	-0.64381
1.nii.gz	-0.240418	1.07132	-0.59431	0.732573	-0.0770566	-0.426677	0.816254	0.518016	0.533108	0.11096	0.573772	0.150885	0.246954	0.544062	1.14724	-0.59431	-0.610311	0.630258	-0.564548	0.268168	1.18843	0.56931	-0.392924	1.87242	-0.304673	-0.156634	-0.385701	0.212459	0.186532	0.519248	0.494738	-1.29797	1.22635	0.0746449	-0.534633	-0.0715323	-0.265575	0.0573463	0.304717	0.305856	0.58652	-0.581074	-0.400968	0.703946	-0.84921	0.570067	-0.531308	0.280681	-0.474972
2.nii.gz	1.44906	0.87606	0.076589	-0.311949	-0.680562	0.014498	0.934407	0.952501	-0.365339	0.150599	0.783448	0.095293	-0.557716	0.914699	1.8186	0.076589	0.462317	-0.365172	-0.522355	-0.273929	1.22904	-0.241023	-1.12937	2.45396	-1.2616	-1.16421	-1.10698	1.29758	1.30706	1.51245	1.85675	0.0169345	0.209313	1.45911	-0.455518	0.298307	-0.372375	0.506596	-0.0189551	-0.501636	0.723722	-0.222402	-1.17845	1.73947	0.483364	-0.377751	-0.492086	1.32562	0.00744739
3.nii.gz	0.741571	-0.191672	-0.176389	-0.75264	-1.1884	0.511085	-0.0946608	-0.0172848	-0.817775	-0.477895	-0.153217	0.0355065	-1.0861	-0.0531515	1.19118	-0.176389	1.06891	-0.642948	0.0217091	-0.465558	0.80657	-0.542114	-1.05665	1.57691	-1.28613	-1.12599	-0.916688	1.64245	1.64954	1.37126	1.81007	0.121202	-0.063153	1.15995	0.16707	0.739448	-0.630651	1.72735	-0.42149	-0.702192	0.493764	-0.469302	-1.83576	2.7376	0.391868	-0.665729	0.0425966	2.53905	2.02343
4.nii.gz	0.2488	0.21083	-0.556199	0.393764	0.422684	-0.712706	-0.109282	0.207983	0.145571	0.0505299	0.565106	-0.412751	0.236153	0.200674	0.383125	-0.556199	-0.573056	-0.0662133	-0.622586	-0.417058	0.532759	-0.0686151	0.136556	-0.362875	0.314683	0.332374	0.0916948	-0.5577	-0.555659	-0.981699	-1.09218	-0.629758	0.9476	-0.236018	-0.565028	-0.365989	0.0733123	-0.42802	0.148299	-0.0112434	-0.298327	-0.436677	0.732398	-0.871859	-0.786442	-0.0986177	-0.624676	-0.789048	-0.98036
5.nii.gz	0.588602	1.4266	0.495386	0.827887	0.765837	-0.123492	1.29539	2.14438	0.718683	2.48078	-1.67327	1.81953	0.779067	2.13627	-0.284493	0.495386	-0.830768	0.577694	2.36277	0.172438	-0.217909	0.439202	0.852797	-0.445589	0.9204	1.09571	0.877564	-0.864619	-0.837442	0.767482	0.715586	0.688495	-0.219185	-0.820253	2.06376	-0.797166	1.11074	-0.894284	0.939837	0.567955	0.791011	0.496871	0.750867	-0.481207	0.163125	0.570565	2.40117	-0.6755	1.88775
7.nii.gz	-1.43114	0.658873	-0.733755	1.1429	0.936932	-0.0458096	0.299808	0.00725429	1.32904	0.51582	-0.984294	0.786211	1.03152	0.0952729	-0.897921	-0.733755	-1.01151	1.54943	0.813849	1.82353	-1.91935	1.62102	1.97769	-0.230998	1.66579	1.09593	2.0193	-1.32455	-1.26828	-0.894077	-0.853219	-1.88637	1.47246	-1.1918	0.869348	-0.384786	-0.00920834	-0.54298	0.567217	1.76023	-0.0686651	-0.580209	1.20572	-1.05403	-1.07418	1.56715	0.869824	-1.05432	0.0721887
8.nii.gz	0.121592	-0.709899	-0.398766	-0.409634	-0.551584	-0.62099	-0.471335	-0.347847	-0.63483	-0.305018	1.21738	-1.03419	-0.496951	-0.385816	0.490726	-0.398766	0.137745	-0.783806	-1.06409	-0.711528	0.476235	-0.737575	-0.518939	-0.75677	-0.299899	-0.139763	-0.653213	-0.0773521	-0.119398	-0.738428	-0.973888	0.482234	-0.356853	0.119437	-1.16986	-0.251327	-0.0298509	-0.221963	-0.290315	-0.69151	-0.566355	-0.327084	0.231925	-0.553594	-0.339709	-0.767085	-1.0688	-0.406336	-1.25928
9.nii.gz	-0.527792	0.253407	-0.663289	0.90001	1.14389	-0.869454	-0.0128508	-0.0291866	0.857571	0.0146482	0.279491	-0.178814	1.04004	0.00481089	0.142492	-0.663289	-0.943989	0.58374	-0.32061	-0.106169	0.140203	0.385105	0.70018	-0.383539	1.03073	0.625584	0.278098	-1.18004	-1.15871	-1.06983	-1.41778	-1.33493	1.24435	-1.13538	-0.213243	-0.307173	-0.110413	-0.576142	0.231997	0.484335	-0.208355	-0.464763	1.69067	-0.665611	-0.987781	0.624735	-0.283616	-0.996108	-0.71281
10.nii.gz	-0.887424	-0.342008	-0.252289	0.429882	0.272815	-0.33173	-0.377562	-0.817298	0.25304	-0.535558	-0.370028	-0.00581018	0.260777	-0.794681	-0.409761	-0.252289	-0.53116	0.121271	0.0925601	-0.121508	-0.512743	-0.116235	0.239103	-0.642714	0.567922	0.544136	-0.0316909	-0.953299	-0.974373	-0.276374	-0.657408	0.0194537	0.448373	-0.708373	0.240547	-0.478802	0.309405	-0.548087	0.159591	-0.0168134	-0.515163	0.0746007	1.87278	-1.14244	-0.362697	0.111728	0.0905685	-1.22992	-0.729591
11.nii.gz	-0.637415	0.641739	0.80908	0.930508	0.849664	-0.0537701	-0.0520109	0.427658	0.900533	0.928831	-1.32667	0.779316	0.840798	0.467914	-0.812072	0.80908	-0.875685	0.851889	1.52258	0.782863	-1.29352	0.654361	0.88002	-0.135581	0.934321	1.09904	0.901637	-0.938566	-0.938137	0.118934	-0.0227724	0.796778	-0.421529	-0.993793	1.45699	-0.811625	1.15565	-0.927057	0.962116	0.734017	0.817417	0.948395	0.887986	-0.799809	0.56694	0.857815	1.49637	-0.870758	0.89034
12.nii.gz	0.0106236	-0.123197	-0.605571	0.218774	0.271856	-0.32002	0.226796	-0.110716	0.00439462	0.0121402	0.289965	-0.0379065	0.0486717	-0.117798	0.20254	-0.605571	-0.37917	-0.166554	-0.372396	-0.317899	0.323056	-0.15377	-0.0489609	-0.00859324	0.215055	0.250714	-0.250134	-0.499361	-0.576895	0.077097	-0.204928	-0.843658	1.03006	-0.842977	-0.261669	-0.131031	-0.244837	-0.0111032	-0.0352612	-0.127155	-0.368565	-0.479001	0.736176	-0.455055	-0.792631	-0.147508	-0.351264	-0.654422	-0.598508
13.nii.gz	-0.813337	-2.05898	-0.86608	-1.62118	-0.895362	-0.538741	-2.34363	-2.1376	-1.16983	-1.94663	1.02467	-2.06725	-0.910964	-2.16753	-0.981773	-0.86608	1.22391	-1.18892	-1.37402	-0.908516	0.186812	-1.22731	-0.770214	-2.23636	-0.624879	-0.656091	-0.929001	0.503177	0.439054	-4.95025	-3.82209	0.107675	-0.231899	-0.0158269	-1.70264	0.705753	-1.20451	0.563708	-1.45032	-1.12386	-1.68369	-0.776787	-0.49216	0.14828	-0.907376	-1.17209	-1.35691	0.98215	-1.15363
14.nii.gz	-1.68304	0.501191	1.14418	1.38268	0.965514	0.00761792	1.77344	-0.161889	1.47662	0.416334	-1.6872	2.12191	1.09746	-0.0521096	-0.864237	1.14418	-1.05935	1.87173	1.57733	2.03601	-1.92365	1.62203	2.57693	-0.655972	2.0726	1.98731	2.83168	-1.43573	-1.35023	0.130946	0.0963829	0.787864	-0.19635	-1.52892	1.48974	-0.972666	1.72267	-1.14587	1.51104	1.93309	1.27185	1.37481	0.994977	-0.810078	0.776473	1.86907	1.62697	-0.894097	0.960798
15.nii.gz	-0.364206	-0.131582	0.257362	0.358999	0.4533	-0.840824	-0.0260723	-0.153717	0.110365	-0.0300239	0.505934	-0.325416	0.295405	-0.160085	0.278399	0.257362	-0.549254	-0.168009	-0.53167	-0.521668	0.335289	-0.221588	-0.0208627	-0.35843	0.275731	0.485601	-0.199995	-0.611711	-0.674606	-0.338988	-0.667428	0.818896	-0.597766	-0.772753	-0.447236	-0.686385	0.752981	-0.84651	0.500295	-0.168963	0.179	0.380436	0.695192	-0.846955	0.229896	-0.167376	-0.537161	-0.789048	-0.874617
16.nii.gz	-1.21665	0.285308	-0.432383	1.09787	1.06566	-0.476301	-0.180251	-0.353751	1.15986	-0.00284747	-0.561904	0.232815	1.19434	-0.285208	-0.39623	-0.432383	-1.06407	1.07893	0.273494	0.344788	-0.412349	0.736516	1.58574	-0.985974	1.70304	1.40939	1.24751	-1.63296	-1.57636	-1.53346	-1.73877	-0.379698	0.889539	-1.42142	0.405853	-0.733999	0.745826	-0.941753	0.828425	0.99713	0.10895	-0.165707	1.86474	-1.33368	-0.777675	1.08182	0.273436	-1.32289	-0.617354
17.nii.gz	-0.551349	0.354221	-0.532939	0.667417	0.891604	-0.828588	-0.136519	0.00389624	0.515102	0.13204	-0.264786	0.0780026	0.690939	0.0193871	0.227114	-0.532939	-0.769631	0.268701	0.137988	-0.34795	0.238193	0.0195748	0.402285	-0.522797	0.494346	0.390186	0.383676	-0.553702	-0.571706	-0.404234	-0.477513	-0.721869	1.01551	-0.663119	0.28278	-0.384839	0.0689629	-0.543312	0.197822	0.129939	0.0919625	-0.443463	0.394891	-0.546849	-0.806028	0.284114	0.100562	-0.60103	-0.11834
18.nii.gz	1.05421	-0.27002	-0.382662	-0.611198	-0.342005	-0.668068	-0.242084	0.307622	-0.719339	0.342142	1.16116	-0.858883	-0.459152	0.251752	0.262528	-0.382662	0.224061	-0.893753	-0.931899	-0.772418	0.305931	-0.802935	-1.04966	0.745512	-1.01254	-0.987244	-1.15236	0.723649	0.674462	0.572496	0.383586	0.398814	-0.370363	0.914603	-0.974277	-0.0281897	-0.379758	-0.131232	-0.337613	-0.89201	-0.347645	-0.41786	-0.477259	-0.0660279	-0.313924	-0.88896	-0.963088	0.245775	-0.915513
19.nii.gz	-0.0826159	0.291363	0.477037	0.681382	-0.122865	0.634663	0.871694	0.368971	0.424648	0.625643	-1.49087	1.44754	-0.0283285	0.402695	-0.642597	0.477037	-0.430961	0.715452	1.76073	1.34136	-1.09662	0.940978	0.516426	0.930303	0.378802	0.691458	0.878926	-0.229746	-0.209584	0.926774	1.16626	0.227175	0.387429	-0.195622	1.62281	-0.608358	0.837634	-0.570738	0.96984	0.840384	1.13262	0.297769	-0.288925	-0.0974075	0.542997	0.706971	1.74686	-0.0887563	2.24398
20.nii.gz	0.354745	0.208892	0.416964	0.230022	0.0909735	-0.695	0.135824	0.544328	-0.0683091	0.558665	0.535425	-0.243932	-0.00188511	0.519829	0.378286	0.416964	-0.399552	-0.260925	-0.357787	-0.433909	0.298938	-0.177224	-0.371492	0.613681	-0.184862	0.120781	-0.450647	-0.0683635	-0.0974628	0.155904	-0.0310812	0.852816	-0.706874	-0.000551683	-0.24837	-0.593992	0.687421	-0.618349	0.540707	-0.237041	0.541833	0.307794	-0.0422969	-0.471501	0.480487	-0.270072	-0.393825	-0.250928	-0.396495
21.nii.gz	-2.08968	-0.457376	-0.342353	0.591247	0.64572	0.427354	-0.986455	-0.934202	1.01661	0.00487361	-1.56867	0.352895	0.821685	-0.84983	-1.58335	-0.342353	-0.531039	1.15251	1.29634	1.55327	-2.66613	1.05188	0.995066	0.193872	0.909357	0.976988	1.18212	-0.736734	-0.714377	-0.614577	-0.559895	-0.164055	0.677859	-0.785265	1.27246	-0.508331	0.412165	-0.436931	0.565669	1.05942	0.256857	-0.214679	0.571041	-0.385299	-0.474878	1.14994	1.32351	-0.585559	1.27289
22.nii.gz	-0.231741	-1.48989	-0.739212	-0.769785	-0.795732	0.339053	-0.866456	-1.51273	-0.880054	-1.48466	-0.11812	-0.460385	-0.856881	-1.53468	-0.0739955	-0.739212	0.648867	-0.866237	-0.521149	-0.686627	0.346149	-0.746855	-0.628154	-0.471161	-0.437056	-0.51147	-0.77365	0.0497877	-0.0335513	0.181403	-0.0918222	-0.698746	0.782536	-0.0240635	-0.419924	0.267775	-0.777306	0.146268	-0.80822	-0.729703	-1.44344	-0.627459	0.214264	-0.785197	-0.751104	-0.876696	-0.513101	-0.536543	-0.752886
23.nii.gz	0.217468	0.774992	0.0430037	0.752001	0.49244	-0.569831	0.811025	0.833713	0.503293	0.640063	0.293274	0.3192	0.547712	0.837743	0.618596	0.0430037	-0.791162	0.345049	-0.159857	-0.16954	0.603787	0.119967	0.305613	-0.36982	0.545688	0.679607	0.150735	-0.766063	-0.790149	0.0101183	-0.247392	0.410762	-0.00304579	-0.768389	-0.0299059	-0.69672	0.765162	-0.822509	0.615239	0.176009	0.580094	0.137498	0.773459	-0.444794	-0.212745	0.350435	-0.101838	-0.684057	-0.427934
24.nii.gz	-1.34253	1.10027	0.644319	1.44501	1.5104	-0.43861	0.428077	0.450479	1.65347	1.00718	-1.43369	1.13987	1.57073	0.543925	-0.671322	0.644319	-1.21049	1.80667	1.58127	1.58267	-1.87708	1.48103	1.75847	-0.0402032	1.66646	1.62824	1.72515	-1.39161	-1.33835	-0.280098	-0.458522	0.50383	0.175673	-1.41865	1.48722	-0.936181	1.48241	-1.13263	1.37802	1.59431	1.14423	0.950651	1.4685	-0.922645	0.122344	1.78356	1.55478	-1.06665	0.675057
26.nii.gz	-0.829781	-0.458188	-0.807966	-0.102049	0.654971	-0.569022	-1.11103	-0.88124	0.0476369	-0.488499	-0.0851149	-0.630909	0.236349	-0.877354	-0.423307	-0.807966	-0.126809	-0.224165	-0.379364	-0.615252	-0.045485	-0.445953	0.280998	-1.69872	0.482166	0.237702	0.1651	-0.664282	-0.685029	-1.52372	-1.56752	-1.14468	1.0538	-0.679325	-0.249451	0.161786	-0.698201	0.139008	-0.492772	-0.247277	-1.41548	-0.678348	0.638905	-1.00045	-1.00839	-0.23484	-0.345897	-0.843255	-0.741325
28.nii.gz	-0.480377	2.19247	-0.626372	1.62093	2.50636	-1.04291	1.41098	1.86766	2.15619	1.97545	-0.298311	1.04976	2.35823	1.94983	0.426322	-0.626372	-1.38564	2.13146	0.652143	1.71138	-0.114174	2.49923	1.47932	1.20634	1.73596	1.14043	0.905841	-1.7366	-1.71261	-0.282598	-0.759774	-2.10677	1.5548	-1.82317	0.688848	-0.526844	0.227875	-0.747626	1.09329	2.26298	0.316075	-0.417445	2.26629	-1.30794	-1.07757	2.13044	0.713436	-1.38499	-0.570949
29.nii.gz	0.424838	0.986523	-0.540272	0.398351	-0.132985	-0.186902	1.2203	0.749876	0.235741	0.165901	1.25072	-0.0147169	0.0333539	0.747997	1.54284	-0.540272	-0.397775	0.210907	-1.03112	0.114741	1.49547	0.258892	0.0192414	0.609831	0.291352	0.281879	-0.184079	-0.585879	-0.624525	-0.186855	-0.481876	-0.469384	0.852435	-0.616029	-1.16733	-0.413234	0.114344	-0.408318	0.31233	0.195933	0.00546782	-0.477117	0.273093	-0.473962	-0.736823	0.213131	-0.970325	-0.495719	-1.21465
30.nii.gz	-0.724192	0.742596	-0.362163	1.09485	0.792704	-0.72767	0.675877	0.173063	0.90912	0.149711	-0.0614414	0.45304	0.878596	0.21571	0.377261	-0.362163	-0.984001	0.80594	-0.0739729	0.297344	0.560308	0.764048	0.925267	-0.0229481	1.16687	1.03368	0.58386	-1.30484	-1.30592	-0.450442	-0.787621	-0.482394	0.957366	-1.2772	0.0446649	-0.689078	0.663923	-0.896452	0.853376	0.827683	0.312523	-0.13734	1.56336	-1.2626	-0.694798	0.79589	-0.0413739	-1.20122	-0.787145
31.nii.gz	0.367999	-0.05156	-0.460701	-0.0497387	-0.385019	-0.378587	0.525269	0.0615413	-0.365006	-0.0672078	0.871271	-0.209914	-0.358385	0.0349051	0.846087	-0.460701	-0.088936	-0.455185	-0.868789	-0.534836	0.59986	-0.504366	-0.285251	-0.49216	-0.150047	0.00173824	-0.298033	-0.0563951	-0.0796946	0.0527378	-0.0523459	0.0175781	0.322489	0.0568684	-0.882348	-0.210183	-0.0614519	-0.154549	-0.183356	-0.452873	-0.00741615	-0.411842	0.0771667	-0.342556	-0.521262	-0.45474	-0.836742	-0.247991	-0.96815
32.nii.gz	-0.548143	-0.921263	-0.705279	-0.322665	-0.141832	-0.668678	-1.09434	-1.00027	-0.391947	-0.860391	0.505869	-0.98205	-0.20567	-1.01632	-0.275015	-0.705279	-0.053364	-0.606723	-0.731426	-0.745107	0.121427	-0.715018	-0.317781	-1.19992	-0.139831	-0.153921	-0.392323	-0.121489	-0.162224	-1.09857	-1.18186	-0.304463	0.53574	-0.102384	-0.683371	-0.00449547	-0.470308	-0.0665413	-0.488423	-0.617144	-0.743996	-0.608336	0.138448	-0.402396	-0.840043	-0.58256	-0.739072	-0.386727	-0.861059
33.nii.gz	-0.24065	0.825475	-0.453219	0.841503	0.16466	1.44193	0.433321	0.962611	1.00484	1.50194	-1.89134	1.42296	0.477155	1.0315	-1.733	-0.453219	-0.661664	1.55435	2.24551	2.73659	-2.91987	1.29496	2.54839	-1.24771	1.91474	1.50481	3.13638	-1.3304	-1.26629	-0.418562	-0.325598	-0.68852	1.08894	-1.38087	1.97824	-0.575377	0.458975	-0.643411	0.706904	1.68434	-0.188856	-0.319909	1.05361	-1.09885	-0.713616	1.53199	2.31674	-0.990313	1.37037
34.nii.gz	1.1	-1.49639	-0.449913	-2.29606	-1.64565	0.516237	-1.25848	-0.72819	-1.87076	-0.956725	1.00619	-1.3889	-1.70473	-0.802192	0.695693	-0.449913	2.69978	-1.527	-0.974918	-0.944791	0.417423	-1.43219	-1.46206	-0.327044	-1.83797	-2.09547	-1.45405	2.33734	2.40385	0.913799	1.08818	0.791428	-1.78455	2.20508	-1.01055	1.76457	-1.52812	1.99242	-1.67935	-1.47326	-1.03384	-0.614047	-1.87144	2.21718	0.405637	-1.5373	-1.03322	2.78677	-0.174546
35.nii.gz	-2.43342	-1.66303	-0.605861	-0.262133	-0.756559	1.27044	-1.51346	-2.39648	0.364514	-1.42328	-1.64507	0.0756626	-0.244733	-2.31439	-2.19629	-0.605861	0.575437	0.617489	0.790671	1.59758	-3.03958	0.782013	0.12548	1.19316	-0.111611	0.0187341	0.621774	0.512667	0.588429	0.0023483	0.387057	-0.679043	0.86517	0.53333	0.853708	0.338886	-0.49189	0.953802	-0.147036	0.611185	-0.0703535	-0.612632	-1.13135	0.996968	-0.487423	0.628889	0.833114	0.993818	2.78956
36.nii.gz	-0.25948	-1.19471	0.674038	-0.498728	-0.841505	1.21391	-0.745839	-1.31542	-0.717995	-1.21734	-0.51689	-0.142385	-0.883312	-1.32408	-1.24508	0.674038	0.544516	-0.577705	-0.0775073	-0.211012	-0.570507	-0.46244	-0.660825	0.478601	-0.732178	-0.506966	-0.509984	0.616803	0.601734	0.651996	0.770245	0.883717	-1.15414	0.846135	0.0671404	-0.121056	0.076094	-0.090993	-0.0944429	-0.529908	0.0117168	0.531225	-0.374589	0.293548	1.79715	-0.580088	-0.0694647	0.161881	0.239982
37.nii.gz	-0.1487	-0.122351	0.158135	0.31269	0.0592817	1.43102	-0.277341	-0.11676	0.188867	0.292587	-2.05419	1.0857	0.0614291	-0.100685	-1.52848	0.158135	-0.372485	0.238682	2.12731	0.361236	-1.11672	0.0598456	0.827508	-1.15725	0.659352	0.863736	1.23555	-0.607358	-0.590564	0.461467	0.568178	0.724591	-0.445152	-0.406514	1.91267	-0.60774	0.690085	-0.620219	0.412049	0.281687	0.194896	0.187919	0.287293	-0.392573	0.208266	0.235086	2.15047	-0.500891	2.14819
38.nii.gz	-0.909326	-0.181477	-0.0922666	0.47626	0.382581	-0.206147	-0.445231	-0.339332	0.404136	0.0671736	-0.565128	0.0719007	0.473036	-0.319831	-0.760825	-0.0922666	-0.599015	0.224707	0.244941	0.0740848	-0.839527	0.149479	0.567569	-0.570736	0.793434	0.873452	0.386046	-0.911055	-0.917058	-0.646616	-0.886584	0.454149	-0.0177964	-0.97803	0.386433	-0.638422	0.656473	-0.701863	0.448524	0.272951	0.0528348	0.0176919	0.584699	-0.713133	-0.215961	0.225215	0.230487	-0.732428	-0.0611268
39.nii.gz	0.363547	-0.803481	-0.404358	-0.729757	-0.639537	0.173794	0.102458	-0.40626	-0.836393	-0.428308	0.469742	-0.224275	-0.690922	-0.449095	-0.178375	-0.404358	0.435043	-0.887032	-0.62627	-0.786364	0.264498	-0.910908	-0.693136	-0.834191	-0.510725	-0.439532	-0.840919	0.124895	0.0854668	0.600475	0.380931	0.541045	-0.585292	0.401838	-0.54419	-0.0564614	-0.297039	-0.0274601	-0.563102	-0.869023	-0.766717	-0.37245	-0.102234	-0.261881	-0.246852	-0.906434	-0.631653	-0.193405	-0.637182
40.nii.gz	-0.578101	1.06542	0.457904	1.32272	1.06349	0.00362744	1.05228	0.705413	1.23163	0.905895	-1.83392	1.76832	1.04301	0.771266	-0.573606	0.457904	-1.09137	1.40678	2.19409	1.65196	-1.48787	1.32631	1.70982	-0.184342	1.66195	1.61185	1.58115	-1.44535	-1.39431	0.246813	0.0486425	0.529999	0.15551	-1.39136	1.93286	-0.92037	1.45639	-1.03713	1.32818	1.46655	0.992384	0.677503	1.27132	-0.861291	0.0264461	1.41696	2.20928	-0.998252	1.15338
41.nii.gz	0.255526	-0.272323	-0.180776	-0.0363179	-0.255417	0.31491	0.800718	-0.208756	-0.339673	-0.673434	0.617231	0.114759	-0.403206	-0.225405	1.4546	-0.180776	-0.0438262	-0.366288	-0.699982	-0.249741	1.16312	-0.19847	-0.445358	0.712819	-0.323054	-0.118225	-0.456427	0.0957313	0.0510963	0.580236	0.500701	0.153508	0.199467	0.0787468	-0.670962	-0.333387	0.154586	-0.446487	0.150229	-0.273882	0.0560125	-0.194407	-0.158866	-0.285313	-0.0868811	-0.394725	-0.725002	-0.218589	-0.875744
42.nii.gz	-0.774389	1.22143	1.15148	1.42206	1.09237	-0.357802	1.3234	1.09631	1.39199	1.56884	-1.5217	1.74406	1.21639	1.16245	-0.345582	1.15148	-1.11885	1.55352	2.04217	1.65879	-1.0969	1.57546	1.56047	0.291378	1.56695	1.61529	1.45705	-1.37738	-1.32691	0.43496	0.239711	0.809196	-0.228427	-1.34401	1.81854	-0.974183	1.73769	-1.08723	1.5786	1.60689	1.30739	1.29559	1.05388	-0.66253	0.621302	1.55398	2.05863	-0.859396	1.41388
43.nii.gz	0.352648	-1.99444	-0.86242	-2.6042	-1.58688	-0.248668	-2.33425	-1.56272	-1.87687	-1.50532	1.44729	-2.31994	-1.5971	-1.62531	-0.860389	-0.86242	2.59621	-1.57512	-1.37239	-0.965042	0.298373	-1.5383	-1.46986	-1.65468	-1.79069	-2.18339	-1.50568	2.19054	2.16985	-1.54987	-1.37634	0.32238	-1.33792	1.52797	-1.6966	2.62663	-2.23977	2.4354	-2.53507	-1.55353	-2.30914	-0.824148	-1.48381	1.40051	-0.742878	-1.58261	-1.40845	1.89432	-1.04222
44.nii.gz	0.258531	1.24352	-0.704522	0.783948	0.639688	-0.648475	0.834452	1.08692	0.786162	0.729591	0.761891	0.0470325	0.830324	1.10393	0.788466	-0.704522	-0.813773	0.665152	-0.42441	0.279885	0.660921	0.891202	0.452109	0.754994	0.784776	0.525302	0.151247	-1.10842	-1.13812	-0.522977	-0.922274	-1.37947	1.32153	-1.08537	-0.365927	-0.354216	-0.0218009	-0.423031	0.508917	0.785303	-0.401438	-0.590427	0.838404	-0.982816	-1.02486	0.650737	-0.408558	-0.92072	-0.924448
45.nii.gz	0.809728	0.512366	-0.322296	-0.241439	-0.981339	0.0899553	0.372976	0.387464	-0.333474	-0.279438	-0.150476	0.321291	-0.635709	0.367222	1.48833	-0.322296	0.574845	-0.236528	0.146899	-0.287203	1.19597	-0.203189	-0.695536	1.28736	-0.764488	-0.507798	-0.546712	0.891801	0.917471	1.10948	1.37442	-0.320191	0.530748	0.882382	0.284974	0.707362	-0.531463	1.79972	-0.301906	-0.349207	0.283981	-0.444908	-1.00535	1.6252	-0.0990148	-0.223718	0.178336	1.09585	0.951162
46.nii.gz	0.449443	-0.381639	0.18948	-0.372924	-0.957275	0.828577	1.05261	-0.0647637	-0.69517	-0.240723	0.0557336	0.612968	-0.930543	-0.0923867	0.654054	0.18948	0.599014	-0.512975	-0.150905	-0.506851	0.460639	-0.585312	-0.559284	-0.0451429	-0.617377	-0.285104	-0.378284	0.678755	0.674989	1.16345	1.4349	0.690479	-0.658336	0.562033	-0.00375146	0.0635376	0.00260347	0.702733	-0.089467	-0.591113	0.613018	-0.122772	-1.20711	1.79297	0.834588	-0.521665	-0.169429	1.33391	0.825909
47.nii.gz	-2.72808	1.10052	-0.0605393	1.97051	1.91	-0.617466	0.916472	-0.374337	2.33047	0.0128588	-1.61361	1.55012	2.06419	-0.201136	-0.193965	-0.0605393	-1.43088	2.90691	1.68636	3.82424	-2.07843	2.95187	2.49788	0.682702	2.06378	1.76659	2.6392	-1.537	-1.4618	-0.298259	-0.378093	-0.792851	1.29488	-1.56937	1.53066	-0.88659	1.2414	-1.02638	1.69544	2.88844	1.4092	0.272414	1.82391	-1.11318	-0.590361	2.92168	1.61043	-1.22354	0.301567
48.nii.gz	-1.86931	-0.247312	-0.655161	0.583655	0.663112	-0.976845	-0.959062	-0.96888	0.730956	-0.354328	0.371012	-0.816426	0.889064	-0.925034	-0.440144	-0.655161	-0.771444	0.438932	-0.747085	-0.0121119	-0.565375	0.708928	0.798069	0.146442	1.07905	0.793595	0.408271	-1.23959	-1.24714	-2.8328	-2.7136	-1.00746	1.18652	-1.26643	-0.758862	-0.462672	0.152868	-0.562956	0.527146	0.750611	-0.540701	-0.453865	1.46578	-1.34154	-0.923825	0.459162	-0.673683	-1.16239	-1.14459
49.nii.gz	-1.3521	-1.55071	-0.378694	-0.213327	-0.622025	1.56389	-1.14181	-1.95406	-0.333624	-1.6555	-1.49098	0.209883	-0.556037	-1.92949	-1.6414	-0.378694	0.248616	-0.211124	0.884519	0.226147	-1.12417	-0.0398307	0.643604	-0.760106	0.280218	0.271705	1.21843	-0.0666107	-0.0130295	-0.122451	0.245014	-0.101156	0.37414	0.332783	0.96893	-0.13374	-0.0676584	-0.0140669	-0.0806695	0.155558	-0.0867784	-0.321702	-0.179077	0.630558	-0.194626	-0.195079	0.928912	0.154616	1.56112
50.nii.gz	0.696551	0.416644	0.320255	0.259797	0.180439	-0.211189	0.572929	1.09986	-0.0394957	1.1285	-0.374774	0.581367	0.0791061	1.0686	0.0539274	0.320255	-0.437953	-0.19922	0.611901	-0.421953	0.122185	-0.27376	-0.161195	-0.153708	0.0736675	0.28503	-0.276732	-0.438043	-0.483572	0.749846	0.579165	1.03403	-1.15576	-0.307168	0.730952	-0.652893	0.724537	-0.856389	0.432724	-0.247639	0.531504	0.216573	0.0253136	-0.42116	0.295761	-0.201704	0.6031	-0.374044	0.489254
51.nii.gz	-0.00921469	0.282822	0.431873	0.64695	0.237576	-0.0497027	0.726682	0.230871	0.331767	0.0685888	-0.659878	0.850227	0.285208	0.242077	0.0340036	0.431873	-0.642845	0.269105	0.596156	0.140413	0.222568	0.380965	0.242168	0.456219	0.449488	0.666724	0.145309	-0.662612	-0.707692	0.614751	0.447531	0.694344	-0.296352	-0.831601	0.69934	-0.77478	1.02546	-1.05216	0.922	0.349741	0.7249	0.422683	0.288887	-0.780356	0.348795	0.271666	0.610132	-0.566906	0.279934
52.nii.gz	0.255875	1.33584	1.73906	1.18611	1.04749	-0.221306	1.20406	1.50003	1.0547	1.71692	-0.853303	1.26196	1.05132	1.52849	-0.110623	1.73906	-1.04911	1.01744	1.35882	1.2567	-0.799213	1.19184	0.643941	1.02211	0.773808	1.00763	0.577975	-0.841431	-0.842914	0.627964	0.507264	0.883262	-0.443161	-0.869756	1.31217	-0.93061	1.55262	-1.08915	1.42731	1.06151	1.373	1.70787	0.753113	-0.517926	1.21037	1.03777	1.30906	-0.699966	0.73141
53.nii.gz	1.30075	1.32781	-0.822752	-0.374642	0.500826	-0.87283	0.276539	1.05721	0.288693	-0.284232	1.78088	-0.919057	0.3653	1.03417	1.93394	-0.822752	0.39019	-0.0654939	-1.19814	-0.444866	1.2353	0.0428944	-0.270471	0.845671	-0.363917	-0.571813	-0.0763698	0.747082	0.80511	-1.07505	-0.674338	-2.20301	1.3707	0.433389	-1.44816	1.21332	-1.39474	1.63572	-0.905288	-0.0461357	-0.93753	-0.776489	-0.644112	1.15095	-0.994401	-0.0822846	-1.19536	0.647064	-1.47211
54.nii.gz	0.259482	-0.0202988	-0.241261	0.208654	0.0104636	-0.537068	0.216376	0.339608	-0.087762	0.426121	0.456165	-0.145946	-0.0566421	0.319115	0.174261	-0.241261	-0.344551	-0.256595	-0.440685	-0.435948	0.278678	-0.169007	-0.34803	0.575987	-0.0967188	0.118555	-0.502309	-0.226411	-0.299116	0.279617	0.0072041	0.266053	0.17757	-0.442372	-0.345394	-0.504213	0.375878	-0.605104	0.38394	-0.224258	0.336056	-0.271143	-0.22286	-0.220391	-0.322053	-0.269796	-0.44151	-0.167301	-0.36724
55.nii.gz	0.286984	-1.18873	-0.858627	-1.09528	-0.776467	0.104406	-0.201904	-0.656851	-1.00991	-0.727359	1.36399	-0.958222	-1.04614	-0.696712	1.00381	-0.858627	1.11622	-0.912644	-1.23978	-0.793104	0.534534	-1.04558	-1.1296	-0.218429	-1.16093	-1.41283	-1.20162	1.02194	1.02801	0.561552	0.437032	-1.05406	0.701823	1.38404	-1.46803	1.70919	-1.7037	1.92727	-1.59633	-1.09343	-1.68231	-0.776846	-0.358441	0.701226	-0.936148	-0.930771	-1.25059	0.317051	-1.23389
56.nii.gz	-0.0138223	-1.67343	-0.685811	-1.21336	-0.976514	0.977544	-1.32969	-1.47803	-1.08193	-1.23969	-0.057611	-0.782144	-1.12805	-1.5074	-1.22633	-0.685811	1.36122	-0.982524	-0.538628	-0.824119	0.0955984	-1.07135	-0.57045	-2.03088	-0.499301	-0.458211	-0.571673	0.417244	0.377686	-0.31063	-0.356393	-0.0478546	0.0691473	0.164582	-0.424143	0.779212	-0.967827	1.57012	-1.11236	-0.951788	-1.41972	-0.631118	-0.483128	0.771428	-0.502475	-1.00357	-0.516236	0.435349	-0.201275
57.nii.gz	1.80138	3.10583	-0.0956787	1.31111	1.77042	-1.08093	1.89892	3.89826	1.50596	3.73172	1.16774	0.453186	1.77552	3.89226	0.422497	-0.0956787	-1.21727	1.25031	-0.0704746	0.238024	0.423374	1.0003	0.759297	0.534892	0.948677	0.959011	0.629399	-1.10107	-1.12399	-0.258729	-0.529965	-0.301221	0.925456	-1.1779	0.0359428	-0.760784	0.884139	-0.820277	1.13642	0.953769	0.967207	-0.0939255	0.843844	-0.765861	-0.652514	1.21768	-0.111215	-0.829758	-0.626853
58.nii.gz	1.05063	-0.28222	-0.837772	-0.73721	-0.735969	-0.591382	-0.451279	0.258695	-0.868004	0.0113167	1.61839	-1.26709	-0.75135	0.202626	0.891389	-0.837772	0.454905	-0.912592	-1.25571	-0.770017	0.583425	-0.805382	-1.16588	1.22435	-1.14005	-1.35684	-1.32421	0.858125	0.809563	0.210612	-0.0992042	-1.04601	0.948013	1.02371	-1.51787	0.65982	-1.14629	0.571032	-0.944258	-0.927192	-0.878884	-0.783388	-0.696507	0.108607	-0.995923	-0.890787	-1.23466	0.354928	-1.25812
59.nii.gz	0.47456	-1.49484	-0.938775	-1.41635	-1.16202	-0.026591	-0.935152	-1.04883	-1.19732	-1.30838	1.72417	-1.62921	-1.18662	-1.09339	1.5386	-0.938775	1.17547	-1.1136	-1.50129	-0.85019	0.621157	-1.143	-1.08001	-0.703172	-1.10539	-1.42134	-1.15778	1.22733	1.12948	-0.931736	-0.970585	-1.73938	1.04174	0.123979	-2.01235	2.01895	-1.95776	2.68841	-2.00918	-1.15084	-1.90958	-0.852886	-0.729095	2.35479	-1.08963	-1.12401	-1.50606	1.54859	-1.41833
60.nii.gz	0.576273	0.743546	-0.669969	-0.260977	0.328378	-1.10134	-0.325158	0.0833765	0.0917	-0.966196	1.64997	-1.20887	0.321411	0.0674534	1.61096	-0.669969	0.0928164	-0.259155	-1.23699	-0.475542	1.15506	-0.0950508	-0.947839	2.26249	-0.980702	-1.00934	-0.949183	0.871573	0.862561	-0.272428	-0.294685	-1.20499	1.07578	1.09117	-1.52704	0.617453	-0.922693	0.817399	-0.493567	-0.34214	-0.749675	-0.626186	-0.298936	-0.12309	-0.784967	-0.265281	-1.22644	-0.0939457	-1.47992
61.nii.gz	1.56507	0.162859	-0.821397	-0.467421	-0.259052	-0.200079	0.262804	1.02971	-0.49294	0.586112	1.56688	-0.796634	-0.395109	0.97463	1.49861	-0.821397	0.188465	-0.65023	-1.14146	-0.718924	0.620903	-0.731046	-0.429653	-0.71386	-0.225864	-0.782401	-0.699689	-0.273042	-0.334018	-0.591929	-0.831125	-1.50794	1.14801	0.113284	-1.2991	0.652919	-1.19718	0.402818	-0.979833	-0.661064	-1.2579	-0.718378	0.521659	-0.761999	-1.01722	-0.653026	-1.1123	-0.721486	-1.44291
62.nii.gz	0.736578	-1.47704	-0.780954	-2.0037	-1.51364	1.54547	-1.64108	-0.752938	-1.65689	-0.666346	0.750539	-1.46776	-1.52988	-0.818496	-1.49472	-0.780954	2.08657	-1.3879	-0.863335	-0.887687	0.180246	-1.3402	-1.2146	-1.22711	-1.41775	-1.61664	-1.17986	1.55684	1.6021	0.211743	0.271166	0.264235	-0.765542	1.85504	-0.847821	1.3097	-1.54034	1.14324	-1.76987	-1.33452	-2.4181	-0.737011	-0.798787	-0.278512	-0.62084	-1.37386	-0.888134	0.836648	-0.502579
63.nii.gz	0.351872	0.537093	0.854043	0.647035	0.218609	-0.156294	1.74818	0.7223	0.307997	0.42895	0.0201613	1.0623	0.251406	0.722241	1.03229	0.854043	-0.633705	0.234139	0.0472761	0.220506	1.19998	0.330678	0.0289949	0.727558	0.229513	0.557363	-0.0225289	-0.422822	-0.463951	0.88722	0.803587	0.799671	-0.475843	-0.596414	0.174947	-0.74433	1.02444	-0.838499	0.855576	0.251531	1.16641	0.655334	-0.0717915	-0.16207	0.807537	0.239528	0.0703001	-0.221085	0.0536457
64.nii.gz	0.623523	-0.000509818	-0.173591	-0.20786	-0.712765	-0.0124298	0.0291061	0.0492445	-0.478991	-0.262651	0.418772	-0.238196	-0.635377	0.0230259	0.89886	-0.173591	0.268358	-0.451765	-0.526082	-0.4304	0.806639	-0.316185	-1.04226	2.03588	-1.09525	-1.01372	-1.06534	1.00097	1.00051	1.12702	1.23209	0.0181434	0.214244	1.26432	-0.455735	0.0957523	-0.237136	0.183448	-0.0194499	-0.531896	0.436424	-0.335142	-1.01246	0.683791	0.0454029	-0.449796	-0.511283	0.753615	-0.166225
65.nii.gz	-0.450443	-0.901827	-0.594373	-0.304474	-0.610464	-0.105017	-0.515458	-1.13969	-0.527485	-1.13717	0.239479	-0.463303	-0.600718	-1.15014	0.133826	-0.594373	0.206831	-0.553601	-0.599307	-0.584926	0.275384	-0.539151	-0.309251	-0.557543	-0.13638	0.000596529	-0.363854	-0.0846456	-0.126402	-0.115128	-0.275476	-0.178211	0.465504	-0.156136	-0.521053	-0.0604918	-0.275982	0.0776972	-0.228707	-0.48535	-0.419311	-0.519482	-0.0443093	0.0428663	-0.603227	-0.540821	-0.595042	-0.173043	-0.629841
66.nii.gz	-0.476331	0.671348	-0.708714	0.945752	0.6538	0.303081	0.274162	0.256401	1.01807	0.383636	-1.45705	1.05955	0.604214	0.326443	-0.486182	-0.708714	-0.869602	1.32055	1.47535	0.80786	-0.51865	0.873586	1.59333	-0.752353	1.51318	1.13404	1.59617	-1.34925	-1.31563	-0.304687	-0.447014	-1.36914	1.33709	-1.26992	1.42306	-0.378795	0.0216158	-0.473135	0.381414	1.10012	-0.356755	-0.560617	1.15521	-0.902177	-1.02658	1.31115	1.45652	-0.987294	0.693033
68.nii.gz	0.681295	-0.637302	-0.449335	-1.06638	-0.571001	-0.578627	-1.48455	0.00851402	-0.958856	0.140394	1.17896	-1.63353	-0.72231	-0.0510178	-0.650304	-0.449335	0.647075	-1.05149	-1.01527	-0.847393	0.104837	-1.05661	-0.900882	-0.907952	-0.776238	-0.762161	-1.02889	0.359711	0.292405	-1.5569	-1.68932	0.777027	-1.1278	0.581649	-1.0822	0.136934	-0.534372	-0.0956561	-0.894689	-1.03585	-1.21643	-0.422554	-0.119894	-0.486644	-0.276229	-1.06986	-1.02508	-0.256579	-1.06936
69.nii.gz	-0.296113	-0.54034	-0.323255	-0.131918	-0.232378	0.317406	-0.94331	-0.339143	-0.284188	-0.043291	-0.140112	-0.49418	-0.285868	-0.354265	-1.04622	-0.323255	-0.0114265	-0.381346	-0.0289619	-0.522692	-0.222292	-0.528864	0.280263	-1.87014	0.485185	0.648844	0.17455	-0.616497	-0.630167	-0.970457	-1.10074	0.61365	-0.43589	-0.689372	0.135842	-0.444176	0.284853	-0.403276	-0.0583233	-0.308467	-0.155866	-0.278005	0.0883395	0.0791139	-0.278279	-0.350007	-0.0195094	-0.196637	0.125462
70.nii.gz	0.47978	-0.93178	-0.72479	-1.08819	-0.984223	-0.400305	-0.85992	-0.783931	-1.14088	-1.0956	1.30115	-1.32428	-1.10481	-0.830815	0.874554	-0.72479	1.03756	-1.07347	-1.26198	-0.862066	0.46247	-1.1304	-0.90631	-1.35896	-0.979519	-1.11054	-0.847266	0.924056	0.845015	-0.570351	-0.547036	-0.3177	0.331383	0.515462	-1.49457	0.81349	-1.0728	1.1046	-1.18094	-1.09168	-0.882178	-0.698027	-0.851864	1.15502	-0.672468	-1.09894	-1.27243	0.831082	-1.18862
73.nii.gz	-0.671572	-1.22405	-0.508102	-0.613208	-0.748693	0.846826	-0.909429	-1.09987	-0.550891	-0.65574	-0.197756	-0.438102	-0.694367	-1.10883	-1.45045	-0.508102	0.636473	-0.515456	-0.225819	-0.467402	-0.425601	-0.543049	-0.266831	-0.488942	-0.289873	-0.12098	-0.144491	0.354881	0.378499	-0.122926	0.0210889	-0.0690135	0.28374	0.463444	-0.0817372	0.237885	-0.491656	0.475103	-0.535243	-0.476033	-0.634582	-0.507197	-0.635806	0.723421	-0.337855	-0.537408	-0.220412	0.446851	0.401543
74.nii.gz	0.808281	0.393156	0.913999	0.180254	-0.598455	0.128652	0.96302	0.560685	-0.177589	0.179417	0.26884	0.427576	-0.458988	0.54588	1.0435	0.913999	-0.0157944	-0.0829358	-0.172042	-0.210237	0.847011	-0.152996	-0.426625	0.603188	-0.470674	-0.110337	-0.235348	0.465741	0.479926	0.936075	1.15061	0.709554	-0.585103	0.671909	-0.042933	-0.244554	0.382309	-0.0378761	0.335906	-0.235057	0.928884	0.47384	-0.777124	0.328339	1.45833	-0.0784664	-0.188853	0.427664	0.102314
75.nii.gz	0.910551	0.355819	-0.864533	-0.41762	0.26261	-0.859118	-0.0178128	0.509908	-0.235256	-0.140881	2.07087	-1.27733	-0.000537352	0.471646	1.61495	-0.864533	0.119293	-0.517	-1.40088	-0.623481	0.919393	-0.414353	-1.08422	1.86043	-1.10473	-1.54066	-1.16551	0.898239	0.840504	0.0552952	-0.119742	-1.99162	1.25655	0.919418	-1.84339	1.12142	-1.49256	0.887334	-0.9642	-0.616149	-0.774947	-0.786832	-0.259981	-0.441716	-1.08258	-0.524695	-1.39282	-0.136372	-1.65881
76.nii.gz	-1.69079	-0.793037	-0.186718	0.572275	0.459793	0.78421	-0.821901	-1.85965	0.50312	-1.43868	-1.89121	0.651286	0.331135	-1.79179	-1.30303	-0.186718	-0.621437	0.55453	1.21063	0.520179	-1.16531	0.350327	1.19532	-1.24868	0.975547	1.05173	1.61001	-0.78903	-0.76253	-0.376931	-0.285248	0.120488	0.440348	-0.728215	1.22916	-0.618958	0.580648	-0.788166	0.526598	0.600969	0.20596	0.0596877	1.04655	-0.700932	-0.272787	0.555732	1.26455	-0.854546	0.683728
77.nii.gz	0.216533	0.606715	0.1013	0.622668	0.266337	-0.410015	0.806917	0.541147	0.329508	0.124364	0.115443	0.425423	0.25497	0.543864	0.848324	0.1013	-0.637975	0.222616	-0.19085	-0.0852598	0.799481	0.212694	0.00632444	0.527121	0.170804	0.350502	-0.0257284	-0.453247	-0.480269	0.356538	0.205514	0.272229	0.223184	-0.25954	-0.0720078	-0.611988	0.652813	-0.703069	0.677356	0.158246	0.773908	0.110517	0.302289	-0.640972	-0.0511682	0.227058	-0.175175	-0.547816	-0.482242
78.nii.gz	1.56851	0.822554	1.11533	0.126108	-0.301777	0.189805	1.57919	1.64576	-0.244157	1.5295	0.294191	0.790838	-0.285514	1.60038	0.295067	1.11533	-0.17911	-0.27339	0.0651087	-0.407971	0.479219	-0.343799	-0.105244	-0.468966	0.0613211	0.362163	-0.135796	-0.312698	-0.343476	0.912975	0.867332	1.1744	-1.49095	-0.228858	0.218345	-0.582934	0.728995	-0.711518	0.343221	-0.283081	0.526277	0.858062	0.0544713	-0.211347	1.46286	-0.271431	0.0667429	-0.271972	0.00480905
79.nii.gz	-0.0341652	-1.36572	-0.626256	-1.17393	-0.822847	-0.0670626	-1.59425	-0.933504	-1.06649	-0.738765	0.983698	-1.58155	-0.90466	-0.977752	-0.919451	-0.626256	0.927717	-1.0733	-1.03138	-0.850166	0.165129	-1.05951	-0.91757	-0.806138	-0.872089	-0.832394	-0.969064	0.625696	0.603741	-1.03262	-1.10914	0.427453	-0.547904	0.924975	-1.10705	0.360848	-0.750332	0.364297	-0.878378	-1.04277	-0.992073	-0.614717	-0.766759	0.475196	-0.493215	-1.06387	-1.04302	0.42695	-0.790053
80.nii.gz	-0.53318	0.391954	1.33675	0.81955	0.533707	-0.340898	0.763214	0.0933974	0.545474	0.172196	-0.588184	0.828842	0.49141	0.11917	-0.31536	1.33675	-0.783203	0.48031	0.602152	0.313455	-0.453328	0.528501	0.340338	0.609771	0.325781	0.625445	0.50125	-0.358639	-0.353049	0.568491	0.639948	0.746893	-0.323523	-0.191825	0.699696	-0.766022	1.14434	-0.922421	1.04552	0.486446	1.12018	1.31111	0.40923	-0.284866	1.26147	0.496591	0.592861	-0.482208	0.421001
81.nii.gz	-0.417024	-0.102629	-0.263103	0.327825	-0.117414	0.0259063	-0.405983	-0.280202	0.0542389	-0.197092	-0.613375	0.12553	-0.110803	-0.271913	-0.523252	-0.263103	-0.365961	0.0478205	0.455821	-0.114445	-0.345727	0.0715599	0.0259533	0.276591	0.0621419	0.338829	0.18069	-0.0713338	-0.0762506	0.206949	0.228778	0.066445	0.430448	-0.138144	0.57956	-0.449912	0.370155	-0.283386	0.430821	0.0600842	0.61506	-0.289446	-0.33476	-0.393303	-0.333088	0.0435671	0.459518	-0.090078	0.711425
82.nii.gz	-0.139068	0.285293	-0.317419	0.536332	0.352902	0.392321	0.423379	0.572278	0.461532	1.02689	-0.423352	0.519143	0.238548	0.590158	-1.02632	-0.317419	-0.505783	0.503367	0.470763	0.61641	-1.11645	0.475552	0.469552	0.36644	0.48569	0.588423	0.581193	-0.507961	-0.490497	0.207942	0.192894	-0.100653	0.620858	-0.336981	0.585206	-0.496691	0.427468	-0.554571	0.544813	0.484616	0.484455	-0.30372	0.0508934	-0.275974	-0.489705	0.519339	0.489985	-0.326955	0.496565
83.nii.gz	0.848799	0.0525368	0.611388	-0.206416	-0.379854	-0.323858	0.166059	0.271166	-0.487804	-0.223123	0.716101	-0.335833	-0.395952	0.231925	1.05579	0.611388	0.0552786	-0.610833	-0.63923	-0.625627	0.665391	-0.514859	-0.733372	0.672011	-0.791327	-0.413216	-0.620077	0.979988	0.996961	0.693834	0.85569	0.79734	-0.788086	0.729003	-0.581242	-0.251257	0.272655	-0.0366277	0.150123	-0.589298	1.34539	0.0480232	-1.52754	1.76973	1.10974	-0.603966	-0.648653	1.77153	0.125113
84.nii.gz	0.666802	1.58887	-0.792975	-0.0855664	0.703234	-0.99589	0.13272	0.656316	0.634515	-0.494683	0.822578	-0.42144	0.734091	0.665761	1.59964	-0.792975	0.0693451	0.381559	-0.724185	-0.0128618	2.02285	0.501477	-0.594229	2.32483	-0.669	-0.790909	-0.460802	0.688158	0.711465	0.225078	0.356208	-2.00399	1.36567	0.916983	-0.745392	0.888326	-1.16685	1.22538	-0.839947	0.198149	-0.705305	-0.757773	-0.761804	0.0864367	-0.985772	0.402144	-0.675329	0.297181	-0.738508
85.nii.gz	0.351189	-0.319002	-0.153911	-0.171824	-0.385728	0.907622	-0.415643	-0.0599947	-0.263854	0.27504	-0.535983	0.0722652	-0.350522	-0.0732615	-1.37743	-0.153911	0.0518297	-0.258858	0.227622	-0.0240637	-0.898198	-0.132204	-0.0332971	0.0915818	0.0740074	0.244609	-0.0317711	-0.184574	-0.240116	0.101284	0.0258749	0.32546	-0.043241	-0.513165	0.370483	-0.364402	0.194917	-0.335708	0.105798	-0.106796	0.190151	-0.211169	-0.367151	0.107399	-0.0133855	-0.282232	0.269552	0.0902462	0.711279
86.nii.gz	-0.164093	-0.172476	-0.309457	0.226185	-0.146749	-0.190945	-0.0709408	-0.458723	-0.12462	-0.663674	-0.157859	0.0529262	-0.126665	-0.462012	0.372935	-0.309457	-0.321404	-0.212963	-0.00826748	-0.377769	0.58206	-0.213992	-0.225087	0.0779892	-0.127488	0.00584117	-0.176308	-0.130083	-0.198528	0.350485	0.267305	-0.0749924	0.520702	-0.228369	0.136158	-0.370556	0.162231	-0.351709	0.21667	-0.222033	0.300353	-0.244978	0.211769	-0.0795463	-0.369531	-0.215205	-0.0423759	-0.319366	-0.176261
87.nii.gz	-0.16445	-0.5186	-0.253209	-0.128605	-0.156859	0.365761	-0.620823	-0.302364	-0.278505	-0.161672	-0.636862	0.00782955	-0.174419	-0.319852	-0.907193	-0.253209	-0.0807522	-0.410983	0.42131	-0.420196	-0.260719	-0.422209	-0.180546	-0.347135	-0.0731944	0.144352	-0.200578	-0.0450367	-0.0562414	0.265541	0.206968	0.322181	-0.0298737	-0.0115237	0.562609	-0.303297	0.0753038	-0.287458	-0.00519759	-0.362377	-0.0606591	-0.225805	0.0236201	0.0444844	-0.203384	-0.407205	0.423887	-0.142086	0.653744
88.nii.gz	0.0732551	0.335797	1.13404	0.538629	-0.192622	1.06802	0.73575	0.506996	0.224806	0.753828	-1.95083	1.64525	-0.181903	0.523621	-0.929364	1.13404	-0.34674	0.458727	2.39324	0.930881	-1.01485	0.628595	0.162718	0.980934	0.114137	0.478611	0.444501	-0.137689	-0.13474	1.21494	1.48861	0.606051	-0.164342	0.0210378	2.07187	-0.578425	0.846394	-0.700189	0.865568	0.509046	0.938233	0.897766	-0.0876227	-0.300683	1.44121	0.465365	2.39819	-0.287358	2.58561
89.nii.gz	0.596992	0.650816	-0.615625	0.225507	0.178056	-0.753484	-0.18122	1.34292	0.0734958	1.56183	0.796335	-0.598374	0.215257	1.30709	-0.113816	-0.615625	-0.461075	-0.201086	-0.566625	-0.639204	0.148968	-0.433514	0.361603	-1.76082	0.662481	0.489916	0.112407	-0.893535	-0.919904	-1.72	-1.86373	-0.548357	0.854018	-0.981332	-0.472684	-0.320351	-0.0760235	-0.528869	-0.111381	-0.214978	-0.345245	-0.519345	0.693747	-1.07243	-0.858419	-0.22494	-0.570611	-0.884066	-1.01992
90.nii.gz	-2.52407	1.44224	1.83501	2.04616	3.36735	-1.0338	1.35956	-0.0204776	2.72583	0.452185	-2.37134	2.28586	3.08495	0.1464	-0.0524281	1.83501	-1.62077	2.93207	2.83928	3.28692	-2.5606	2.97493	2.42948	0.794492	2.10977	1.96024	2.38838	-1.59716	-1.51394	0.283545	0.139718	0.695624	0.0973252	-1.61299	2.3261	-1.08579	2.12181	-1.33006	2.02955	2.88575	1.57479	2.6327	2.09101	-1.22395	0.677371	2.91838	2.64982	-1.31636	1.01431
91.nii.gz	0.490771	-0.670083	-0.15762	-0.581206	-0.513289	2.07078	-0.870046	-0.288128	-0.795462	-0.312989	-1.05486	0.110248	-0.72007	-0.325414	-1.20375	-0.15762	0.412583	-0.753182	0.9413	-0.525523	-0.155066	-0.80761	-0.62594	-0.672833	-0.586383	-0.37555	-0.566672	0.352611	0.300962	0.944558	0.987483	0.888951	-1.13401	0.395517	1.02538	-0.146116	-0.0989629	-0.072698	-0.447392	-0.77375	-0.353564	-0.239491	-0.563717	-0.25651	0.156322	-0.737145	0.904075	0.075291	1.38727
92.nii.gz	0.828649	0.66334	-0.491567	0.325833	0.0961426	-0.286943	0.370648	1.14293	0.056121	1.17188	0.128763	0.149099	0.043468	1.11741	0.0348922	-0.491567	-0.46899	-0.081557	-0.0812412	-0.445142	0.278308	-0.156569	0.318754	-0.81894	0.535356	0.628836	0.218376	-0.647735	-0.660129	-0.358552	-0.569057	-0.238048	0.663659	-0.774019	0.0664813	-0.447499	0.215936	-0.433427	0.261607	-0.0236007	-0.0513146	-0.430371	0.380271	-0.553997	-0.706204	-0.0711983	-0.0463789	-0.591497	-0.317676
93.nii.gz	-2.45331	0.131014	-0.425034	1.28167	1.76931	-0.966544	-0.0346767	-0.814338	1.58335	-0.0635287	-0.465006	0.263045	1.73813	-0.717024	-0.28023	-0.425034	-1.12926	1.41911	0.13036	0.770726	-0.98675	1.29271	1.41872	0.0383894	1.48505	1.26283	1.2004	-1.26445	-1.21332	-1.11044	-1.26908	-0.980031	1.24845	-1.39343	0.240867	-0.624365	0.509404	-0.62821	0.93308	1.35823	0.393302	-0.154334	1.76835	-0.962913	-0.779834	1.41296	0.166859	-1.14852	-0.482718
94.nii.gz	0.340908	1.16141	-0.718463	0.633448	1.07754	-0.966444	0.256425	1.11878	0.729528	0.973705	0.701342	-0.271259	1.01146	1.1195	0.157718	-0.718463	-0.841989	0.382968	-0.442207	-0.394187	0.0923825	-0.0144202	1.19782	-2.05134	1.31938	0.850738	0.965582	-1.15789	-1.12252	-1.94998	-1.90796	-1.42897	1.2886	-1.28678	-0.326618	-0.168819	-0.317448	-0.340011	-0.123495	0.333425	-0.730853	-0.580641	1.19912	-1.03832	-1.04471	0.376222	-0.418137	-1.04987	-0.968596
95.nii.gz	0.306682	-1.89506	-0.0104352	-1.90577	-1.52343	0.811172	-1.40007	-1.46849	-1.68355	-1.45606	0.616905	-1.23789	-1.53954	-1.52347	-0.747565	-0.0104352	2.11207	-1.4177	-0.98863	-0.918653	0.280974	-1.34316	-1.34425	-0.385732	-1.63759	-1.65284	-1.3171	2.03156	2.04625	0.769842	0.919341	1.15623	-2.49966	1.61821	-1.03406	1.04833	-1.06419	1.65983	-1.26132	-1.37394	-0.443376	-0.278528	-1.53069	2.02903	1.41407	-1.41629	-1.01523	2.08397	-0.23251
96.nii.gz	0.732216	0.458779	-0.62928	-0.0547972	0.144488	-0.909181	-0.212853	0.294682	-0.142043	-0.262335	1.40567	-0.990442	0.0379471	0.266029	1.24598	-0.62928	-0.204505	-0.415817	-1.0961	-0.596148	0.725112	-0.292642	-0.458098	0.520887	-0.260031	-0.293251	-0.584537	-0.0804999	-0.146664	-0.81859	-1.02459	-0.702482	0.86893	-0.145764	-1.25124	-0.131595	-0.310613	-0.202008	-0.108122	-0.346801	-0.238787	-0.582072	-0.131654	-0.285735	-0.794513	-0.425993	-1.08254	-0.253934	-1.32128
97.nii.gz	1.01949	-0.797851	-0.552082	-1.18119	-1.07326	-0.491952	-0.805502	0.0103365	-1.22182	-0.144081	1.65537	-1.50745	-1.04753	-0.0565087	0.834929	-0.552082	0.946757	-1.17968	-1.2626	-0.872157	0.437617	-1.12767	-1.21506	0.258579	-1.29036	-1.3299	-1.28878	1.13384	1.10675	-0.117658	-0.320964	0.323073	-0.469581	1.35583	-1.50525	0.443786	-0.844217	0.458939	-0.955778	-1.17835	-0.397717	-0.585263	-0.890964	0.669832	-0.381131	-1.18299	-1.28263	0.910925	-1.18616
98.nii.gz	0.891082	-1.73034	0.623772	-2.29354	-1.70129	5.13494	-1.15477	-1.00096	-1.90432	-1.03301	-0.704017	-0.279329	-1.79336	-1.06656	-2.04013	0.623772	2.82283	-1.46222	0.196166	-0.884262	0.185186	-1.4175	-1.33726	-0.941608	-1.75207	-1.82979	-1.2175	2.32876	2.4	1.60368	2.23749	1.54606	-4.10224	2.12963	0.37139	1.56292	-1.29919	1.81636	-1.67169	-1.4266	-0.58245	-0.003818	-1.89034	2.41626	3.57781	-1.46125	0.175001	2.90849	2.96417
99.nii.gz	0.0473874	-1.54653	0.198399	-1.14762	-1.02211	1.27344	-1.22703	-1.33532	-1.17319	-1.19748	-0.811062	-0.258287	-1.11902	-1.37231	-1.21992	0.198399	1.08062	-1.06985	0.392744	-0.820921	0.112838	-1.14721	-1.18729	-0.136403	-1.32415	-1.2567	-1.19677	1.32112	1.34614	1.34181	1.56179	1.13783	-2.19852	1.69797	0.549502	0.470786	-0.65329	0.398872	-0.916335	-1.18474	-0.276054	0.00585378	-0.886019	1.14502	1.27829	-1.07052	0.33446	0.897486	1.5165
101.nii.gz	-0.639009	-1.73611	-0.842918	-1.25636	-0.904992	0.988527	-1.5041	-1.4836	-0.852667	-0.955238	0.113217	-0.993821	-0.946893	-1.50389	-1.73852	-0.842918	1.45583	-0.828762	-0.698677	-0.742839	-0.106427	-0.916197	-0.212114	-2.37866	-0.177327	-0.199008	-0.114122	0.192721	0.204131	-1.56989	-1.2995	-0.558374	0.442104	0.208721	-0.626869	0.929426	-1.23418	1.25407	-1.28392	-0.734755	-1.50668	-0.765774	-0.546994	0.195082	-0.841185	-0.829737	-0.676994	0.188909	-0.415834
102.nii.gz	-0.828528	0.918517	0.76772	1.3338	1.32909	-0.0936305	1.09526	0.506697	1.31371	0.909596	-1.91936	1.847	1.23159	0.578394	-0.517022	0.76772	-1.10706	1.43961	2.12082	1.18762	-1.02514	1.26999	1.70362	-0.262794	1.58352	1.63095	1.74474	-1.29942	-1.23904	0.369007	0.248096	0.789083	-0.223491	-1.25927	1.8836	-0.96398	1.63194	-1.17007	1.4388	1.42334	1.27415	0.89818	0.88665	-0.836575	0.318629	1.44654	2.14709	-0.864284	1.34046
103.nii.gz	1.34235	0.340732	-0.507304	-0.623222	-0.649276	-0.472724	-0.310831	0.589436	-0.698036	0.0633316	1.46174	-1.08496	-0.661409	0.535774	1.45615	-0.507304	0.46194	-0.765637	-1.06212	-0.733132	0.730731	-0.755867	-0.897347	0.418944	-0.815311	-0.734519	-0.979907	0.518716	0.493695	-0.18204	-0.376572	0.0738853	0.0837814	0.858013	-1.17486	0.154238	-0.509401	0.319245	-0.498573	-0.813647	-0.632874	-0.482856	-0.112097	-0.119627	-0.454234	-0.784873	-1.05213	-0.155825	-1.27292
104.nii.gz	0.8153	-0.491189	-0.68509	-1.19218	-1.32691	0.559445	-0.709977	-0.436149	-1.11356	-0.926872	0.348483	-0.649534	-1.32066	-0.479745	1.32862	-0.68509	1.4104	-0.909569	-0.629114	-0.688726	0.701602	-0.839673	-1.05102	0.47304	-1.18462	-1.24214	-0.995537	1.22854	1.25022	0.778123	0.916081	-0.307518	0.189547	1.48429	-0.558762	1.04155	-1.18752	1.13829	-1.08171	-0.919422	-1.33266	-0.677232	-0.91124	0.424144	-0.529355	-0.92562	-0.63772	0.772251	-0.24065
105.nii.gz	-0.262284	0.604788	0.937292	0.748966	0.607537	-0.118556	0.571581	0.746418	0.626651	1.18408	-0.729592	0.797517	0.527442	0.765572	-0.81422	0.937292	-0.704815	0.585891	0.809326	0.340741	-0.916019	0.382746	0.657086	-0.248699	0.79614	0.996229	0.627753	-0.911967	-0.914226	0.14043	-0.0363568	1.03009	-0.911417	-0.812418	0.891046	-0.799864	1.19355	-0.939488	0.851084	0.470222	0.617272	0.956639	0.606602	-0.766161	0.834063	0.5858	0.78194	-0.755928	0.408344
107.nii.gz	0.526693	-0.0113747	0.495945	0.00833776	-0.337748	-0.0603899	0.733961	0.357891	-0.337313	0.253051	-0.00913749	0.45676	-0.295681	0.326993	0.0418184	0.495945	-0.15946	-0.435201	-0.0237568	-0.393698	0.112467	-0.298865	-0.514585	0.627953	-0.43887	-0.0775463	-0.466873	0.280381	0.250604	1.00325	1.07384	0.824266	-0.734067	0.298981	0.118872	-0.501813	0.523347	-0.57347	0.403351	-0.367602	0.781702	0.237596	-0.576295	0.123593	0.771725	-0.434645	-0.0597409	0.211643	0.299062
108.nii.gz	0.760127	1.35755	-0.156767	0.707672	0.823249	-0.926181	0.585399	1.82404	0.61052	1.87064	0.851875	-0.16109	0.791583	1.80805	0.0967458	-0.156767	-0.856815	0.322112	-0.456602	-0.22467	0.00615823	0.341941	-0.131033	1.06139	0.225044	0.221357	-0.460654	-0.62993	-0.71938	-0.215	-0.627986	0.0231025	0.490778	-0.93885	-0.385861	-0.624029	0.573431	-0.712032	0.771463	0.213852	0.700681	-0.148727	0.400611	-0.577236	-0.491857	0.330317	-0.441025	-0.601831	-0.577605
109.nii.gz	0.0867136	-0.522984	-0.376781	-0.238397	-0.00920299	-0.337689	-0.964205	-0.460203	-0.369707	-0.425542	0.2444	-0.742161	-0.175549	-0.484003	-0.474932	-0.376781	-0.0234183	-0.571527	-0.431984	-0.695208	0.0316182	-0.718452	-0.295584	-1.23783	-0.154393	0.0590701	-0.30673	0.000602774	-0.0183346	-0.573822	-0.652295	0.427551	-0.249154	0.000945177	-0.309469	-0.258735	-0.0437937	-0.432187	-0.238607	-0.613295	-0.195377	-0.333548	0.00557881	0.161074	-0.356617	-0.559246	-0.450194	-0.0621466	-0.340095
110.nii.gz	0.642286	0.718255	1.18085	0.429439	-0.298282	0.045747	1.15839	0.629905	0.0975231	0.072121	-0.0576252	0.747311	-0.18181	0.627202	1.36146	1.18085	-0.29347	0.155831	0.0589633	0.335948	1.56181	0.396437	-0.277596	1.39943	-0.313943	0.083515	-0.0610067	0.31806	0.324868	0.991503	1.21151	0.636306	-0.268631	0.42388	0.17928	-0.462661	0.750297	-0.31898	0.733143	0.211837	1.46666	0.650493	-0.804486	0.637135	1.54475	0.171223	0.042789	0.536579	0.478783
111.nii.gz	-0.107021	1.63522	-0.933936	0.719082	1.11415	-0.976578	0.47611	1.28004	1.2161	1.2726	0.661779	-0.112024	1.311	1.31738	0.347598	-0.933936	-0.901924	1.09994	-0.420577	0.196457	-0.0445658	0.979154	1.20863	-0.18235	1.44235	0.222614	0.679649	-1.38794	-1.38364	-1.65483	-1.89394	-3.59094	1.63032	-1.80782	-0.352383	0.713941	-1.35135	0.244168	-0.697396	1.06727	-1.50815	-0.801775	1.30781	-1.11325	-1.27507	1.11334	-0.335017	-1.03434	-0.945542
112.nii.gz	-0.140612	-0.573066	-0.513388	-0.208682	-0.0408111	-0.205875	-0.743044	-0.363547	-0.308405	-0.0465069	-0.0690375	-0.414538	-0.198638	-0.384271	-0.730765	-0.513388	-0.0416088	-0.487142	-0.265888	-0.655973	-0.0566548	-0.599505	-0.313451	-0.799114	-0.100542	-0.000611653	-0.406622	-0.318574	-0.350624	-0.105211	-0.346859	0.364711	-0.146837	0.086529	-0.124776	-0.233758	-0.0834542	-0.321479	-0.206785	-0.530945	-0.543446	-0.415534	0.400113	-0.696301	-0.569237	-0.475361	-0.234783	-0.626261	-0.464271
113.nii.gz	1.99719	0.945553	-0.707276	-0.511869	-1.05334	0.045828	0.488284	1.64729	-0.616964	1.07797	1.34323	-0.521259	-0.761543	1.58574	1.50477	-0.707276	0.623775	-0.566814	-0.859547	-0.527837	1.06957	-0.591966	-0.731401	0.0103276	-0.725939	-0.741411	-0.682778	0.613203	0.578707	0.398731	0.392417	-0.954912	0.85738	0.575364	-0.874796	0.76028	-1.03926	1.13036	-1.01702	-0.645441	-0.991791	-0.696948	-0.623157	0.211684	-0.783072	-0.569708	-0.854602	0.234373	-0.826643
114.nii.gz	0.0682048	-0.773246	-0.299977	-0.366775	-0.642719	0.25532	0.266044	-0.497367	-0.595077	-0.398822	0.264783	0.00161947	-0.622425	-0.522663	-0.160271	-0.299977	0.269979	-0.609351	-0.442036	-0.598984	0.218399	-0.633663	-0.53155	-0.35286	-0.447667	-0.202214	-0.506942	0.310758	0.280299	0.684888	0.668699	0.360999	-0.150254	0.254661	-0.329155	-0.10647	-0.107587	-0.0813899	-0.21343	-0.618708	0.0699538	-0.335773	-0.491931	0.290429	-0.12781	-0.608029	-0.460261	0.245265	-0.107767
115.nii.gz	-0.833774	1.16711	-0.0756564	1.28178	1.00038	-0.636748	0.901773	0.96864	1.3245	1.21495	-0.11794	0.626451	1.14323	1.02956	-0.183964	-0.0756564	-1.09552	1.41328	0.1831	1.10608	-0.880754	1.34323	1.19152	0.45912	1.21656	1.25942	1.15443	-1.05338	-1.01407	-0.479728	-0.609716	-0.156701	0.827495	-1.08879	0.287728	-0.773409	0.974566	-0.842318	1.1833	1.33012	0.919382	0.01385	0.769896	-0.397199	-0.488401	1.42961	0.202614	-0.669269	-0.0476163
116.nii.gz	-0.840652	-0.83342	-0.914235	-0.206614	0.526843	-0.828894	-0.668009	-1.04786	0.0705063	-1.0036	0.657267	-0.812564	0.399784	-1.04446	0.32798	-0.914235	-0.273015	-0.285882	-0.929037	-0.531914	0.16969	-0.217232	0.383011	-1.14144	0.728837	0.230934	0.0544566	-0.981283	-0.971165	-2.1443	-2.24947	-2.07944	1.38807	-0.817864	-0.973963	0.362203	-1.03239	-0.225844	-0.732502	-0.049761	-1.72743	-0.758062	1.39683	-1.46331	-1.17628	-0.296656	-0.884011	-1.18826	-1.38767
117.nii.gz	0.952648	0.476759	-0.822993	-1.00563	-1.12414	-0.717624	-0.605659	-0.00999778	-0.645875	-0.511298	1.57773	-1.33712	-0.715002	-0.0459656	1.47525	-0.822993	0.95298	-0.642421	-1.24016	-0.630566	0.819561	-0.393393	-1.08249	1.37048	-1.21697	-1.40985	-1.03597	1.3151	1.28416	-0.138664	-0.108148	-1.33536	0.901152	0.995288	-1.51697	1.31709	-1.43895	1.57472	-0.962137	-0.600234	-1.01325	-0.803704	-1.36149	1.12241	-0.899984	-0.628811	-1.25918	1.37546	-0.969965
118.nii.gz	0.110857	0.386094	-0.471092	0.499688	-0.228922	0.693304	1.084	0.38547	0.181628	0.258418	-0.592951	1.02895	-0.0911365	0.398998	-0.32898	-0.471092	-0.419193	0.36237	0.694954	0.546008	-0.531263	0.250029	0.179545	0.273201	0.164364	0.24349	0.37872	-0.20483	-0.218932	0.916653	1.03291	-0.622556	0.947563	-0.268744	0.789883	-0.254088	-0.000783633	-0.198704	0.125621	0.235456	0.353644	-0.401907	0.324454	-0.253414	-0.645277	0.389542	0.673904	-0.43674	0.475464
119.nii.gz	0.489091	0.0755074	1.48593	0.179573	-0.0628207	0.148456	0.341122	0.417275	-0.0678297	0.519632	-0.119517	0.282778	-0.0478889	0.400282	-0.703195	1.48593	-0.304582	-0.169086	-0.00624199	-0.257433	-0.393154	-0.156785	-0.150422	0.192651	-0.0695435	0.281663	-0.0949914	-0.0614859	-0.0930792	0.395096	0.366386	1.23723	-1.64279	-0.125142	0.137172	-0.641796	0.842172	-0.830791	0.541376	-0.158514	0.957283	1.08585	-0.352524	-0.0297681	1.96075	-0.172372	-0.0279172	-0.0106741	0.226621
120.nii.gz	-0.114091	0.41448	-0.583027	0.419386	0.120282	1.44002	-0.629091	0.559818	0.697708	1.33603	-1.46214	0.507421	0.148496	0.611195	-2.07922	-0.583027	-0.413042	1.09628	1.45981	1.60794	-2.61075	0.840278	1.10916	-0.325892	0.918487	0.898888	1.47637	-0.685127	-0.659983	-0.509339	-0.376219	-0.634157	0.951084	-0.704267	1.40615	-0.339537	0.0462518	-0.369905	0.21006	0.936565	-0.268868	-0.513923	0.260561	-0.837382	-0.790608	1.07643	1.54449	-0.593023	1.36495
121.nii.gz	1.20599	-0.389755	0.377616	-0.815995	-0.923634	0.0571077	-0.432213	0.347788	-1.01715	0.240579	0.7189	-0.705309	-0.940847	0.285937	-0.191679	0.377616	0.709715	-0.987142	-0.627307	-0.808912	0.229467	-1.00587	-0.76859	-1.07312	-0.760817	-0.429531	-0.725482	0.714623	0.692804	0.262276	0.254693	1.25464	-2.15607	0.613014	-0.541365	-0.0416336	-0.099723	-0.0615393	-0.499605	-0.960533	-0.100242	0.0709439	-0.882068	0.526531	1.20231	-0.975203	-0.649573	0.632206	-0.252288
122.nii.gz	-0.0962489	-0.806487	0.0810071	-0.376844	-0.718828	0.151068	-0.269462	-0.638228	-0.672052	-0.602181	-0.34279	0.0439825	-0.670589	-0.665062	-0.179072	0.0810071	0.325669	-0.680354	-0.0933182	-0.6309	0.156275	-0.749411	-0.443112	-0.931423	-0.337749	-0.0310097	-0.439318	0.1927	0.185611	0.570187	0.52896	0.891694	-1.04968	0.311678	0.0663694	-0.19576	0.118687	0.0562275	-0.221048	-0.678436	0.0697984	0.00707097	-0.343739	0.282561	0.537222	-0.686037	-0.115003	0.0827089	0.153652
123.nii.gz	0.533032	0.500798	-0.281564	0.0538874	-0.219147	0.0420008	0.954759	0.178341	-0.0658444	-0.505236	1.10964	-0.0916688	-0.1228	0.166987	2.17852	-0.281564	-0.182595	-0.147491	-0.973891	-0.124672	1.57055	-0.107114	-0.613197	1.13999	-0.584417	-0.387998	-0.551648	0.439041	0.396442	0.689111	0.700595	-0.0171638	0.325118	0.361846	-1.07025	-0.221976	-0.0368109	-0.168475	-0.00804664	-0.254898	0.184764	-0.304986	-0.255926	-0.479981	-0.306368	-0.152313	-0.951483	-0.17249	-1.10306
124.nii.gz	0.277086	-1.09894	-0.363434	-0.76464	-1.29395	1.14952	-0.0845993	-0.843918	-0.899964	-1.23499	-0.286752	0.123351	-1.1659	-0.864708	1.19693	-0.363434	1.05721	-0.639774	-0.16853	-0.412803	0.926041	-0.523466	-1.06493	1.66965	-1.23311	-1.13152	-1.00265	1.50167	1.53869	1.36051	1.72343	-0.162089	0.230901	1.36625	-0.0339248	0.710073	-0.758815	1.17641	-0.493625	-0.690856	0.299583	-0.514568	-1.50273	2.4195	0.0666817	-0.648921	-0.158592	2.10105	1.31398
126.nii.gz	0.102826	-0.173598	0.156245	0.00151893	0.0915956	-0.241434	-0.396528	0.160913	-0.230673	0.335485	-0.205677	-0.117974	-0.0740343	0.134646	-0.328257	0.156245	-0.243477	-0.416718	0.123787	-0.521786	-0.012745	-0.458781	0.135986	-1.29705	0.339408	0.527716	0.0535038	-0.602062	-0.643401	-0.296103	-0.51807	0.95482	-0.985453	-0.624071	0.285303	-0.58198	0.577799	-0.684792	0.190532	-0.298361	-0.0591011	0.185535	0.333526	-0.611957	0.265694	-0.415028	0.104159	-0.597273	-0.0588527
127.nii.gz	1.31296	-0.558435	-0.238786	-1.14042	-0.979284	0.604095	-0.797468	0.460913	-1.13674	0.683808	0.740217	-0.942869	-1.0594	0.39208	-1.0802	-0.238786	1.03859	-1.07579	-0.607086	-0.814442	0.111773	-1.06298	-0.91125	-0.761474	-0.899739	-0.691176	-0.929119	0.80128	0.778353	0.115271	0.031656	0.850805	-1.28437	0.792089	-0.515626	0.27519	-0.529196	0.369683	-0.790856	-1.04351	-0.577903	-0.392172	-1.03265	0.756732	0.226973	-1.06761	-0.6318	0.815755	-0.0448646
128.nii.gz	1.18664	1.32437	-0.0580016	-0.0438072	0.18875	-0.498232	1.00983	0.877866	0.248198	-0.0825628	0.693591	0.196604	0.217266	0.867848	1.46506	-0.0580016	0.219174	0.108275	-0.542269	0.146751	1.55697	0.484005	-1.05548	3.18279	-1.17389	-0.96797	-1.01344	1.35211	1.36472	1.4195	1.75162	-0.404511	0.591226	1.17236	-0.515078	0.27604	-0.29238	0.62073	0.32699	0.0528216	0.894703	-0.33856	-1.35196	1.69515	0.15264	0.102321	-0.48345	1.55977	0.0775157
129.nii.gz	-0.0010076	-1.01982	-0.643193	-0.545941	-0.648978	-0.344367	-0.529092	-0.756126	-0.713317	-0.844438	0.842185	-0.840252	-0.712553	-0.784557	0.395635	-0.643193	0.399136	-0.744878	-0.988696	-0.718032	0.431939	-0.781928	-0.40757	-1.08527	-0.157494	-0.176612	-0.58832	-0.250579	-0.326251	-0.949709	-1.20508	-0.135525	0.334668	-0.29266	-1.04608	0.0193789	-0.461609	-0.145663	-0.530919	-0.692143	-1.17792	-0.521487	0.530699	-0.657053	-0.651793	-0.746925	-1.00005	-0.515203	-1.15405
130.nii.gz	-0.261507	1.11815	-0.925932	0.645028	1.30758	-1.07596	0.0750482	0.13816	0.970302	-0.126618	1.02337	-0.579682	1.05035	0.181293	1.10578	-0.925932	-0.773963	0.802465	-0.893365	0.193278	0.786835	1.09351	0.569872	0.961796	1.04104	-0.140566	-0.201784	-1.50573	-1.52519	-2.16544	-2.47039	-3.80387	1.63918	-1.19491	-0.999232	0.836835	-1.47464	0.193582	-1.00419	0.967915	-2.00382	-0.719475	3.34316	-1.70917	-1.24774	0.765737	-0.906072	-1.69335	-1.64343
132.nii.gz	1.07177	0.463285	-0.12669	-0.0405161	-0.367672	0.00719355	1.06179	0.836183	-0.25645	0.245285	0.838593	0.139873	-0.325397	0.803045	1.58882	-0.12669	-0.0134193	-0.319641	-0.671103	-0.203516	1.16789	-0.0618994	-0.59363	1.27299	-0.472867	-0.195024	-0.622651	0.24996	0.216668	0.750597	0.684025	0.160662	0.156671	0.303569	-0.643579	-0.334647	0.189313	-0.346357	0.253088	-0.216024	0.38655	-0.229981	-0.452143	-0.251852	-0.0508809	-0.33343	-0.683155	0.00372306	-0.755912
133.nii.gz	0.548331	0.54236	-0.450963	0.228712	-0.297193	-0.425083	0.408027	0.746137	-0.0945532	0.507707	1.05056	-0.391625	-0.185289	0.725299	1.10359	-0.450963	-0.302564	-0.129263	-0.842832	-0.301826	0.911669	-0.0880918	-0.20953	0.351519	-0.13452	-0.00114782	-0.122806	-0.0574247	-0.118542	-0.161784	-0.247212	-0.213034	0.64077	-0.250296	-0.86901	-0.339455	0.131173	-0.225935	0.244103	-0.124969	0.486702	-0.465621	-0.342879	0.241175	-0.595757	-0.127522	-0.848465	0.0931673	-0.857813
135.nii.gz	0.411976	-1.11832	-0.246834	-1.36193	-1.17095	-0.667356	-1.30976	-0.630759	-1.36101	-0.737393	1.39768	-1.65983	-1.21869	-0.69055	0.318253	-0.246834	1.28368	-1.25113	-1.22286	-0.901421	0.379256	-1.18559	-1.14223	-0.482494	-1.22925	-1.11307	-1.16312	1.26228	1.2632	-0.690948	-0.703897	0.912426	-1.546	1.26273	-1.42534	0.57533	-0.710988	0.901191	-0.870808	-1.20003	-0.400626	-0.393876	-1.17409	1.24203	0.384468	-1.24089	-1.26408	1.35275	-1.02028
136.nii.gz	-1.90401	0.345934	2.83042	1.47109	1.64996	-0.59586	2.0461	-0.6289	1.49021	-0.339681	-1.14523	1.95809	1.62299	-0.534912	0.456598	2.83042	-1.24076	1.42689	0.916224	1.44304	-0.416461	1.63004	0.963948	1.07854	0.74961	1.09851	1.39598	-0.466761	-0.422947	0.895199	1.12285	0.851721	-0.303837	-0.438297	0.94319	-0.96014	1.79175	-1.03536	1.67655	1.4757	2.09193	2.82228	0.426943	-0.212494	2.18136	1.43035	0.915968	-0.463946	0.757626
137.nii.gz	-0.514184	-1.6753	-0.511466	-0.950854	-0.940392	0.0810762	-1.76544	-1.89897	-1.04497	-1.87512	0.205636	-1.21098	-0.92882	-1.9233	-0.656665	-0.511466	0.705998	-1.02327	-0.753848	-0.817032	0.168238	-0.970086	-0.657662	-1.18182	-0.593427	-0.457729	-0.696107	0.477361	0.479772	-0.98817	-0.962481	0.578028	-0.630975	0.638366	-0.705601	0.00554452	-0.357438	-0.0255338	-0.62501	-0.902358	-0.624255	-0.477889	-0.493715	-0.231208	-0.286142	-1.0209	-0.766916	0.150882	-0.666039
138.nii.gz	0.739234	-0.4538	-0.717613	-0.781999	-1.35837	1.33463	-0.393626	-0.6047	-0.722335	-0.903687	-0.204417	-0.11696	-1.2094	-0.611438	-0.631081	-0.717613	1.28499	-0.320037	-0.124694	-0.205498	-0.0500753	-0.433985	-0.0797099	-0.962023	-0.509575	-0.638698	0.616697	1.0005	1.07147	0.167105	0.794807	-1.0675	0.866498	1.06108	0.0258395	1.38648	-1.3041	1.85751	-1.08286	-0.342076	-0.86896	-0.700751	-0.930718	1.16801	-0.618767	-0.302767	-0.0833705	0.928613	0.570269
141.nii.gz	-0.15319	0.108225	0.678248	0.359836	0.257599	-0.465404	0.0607191	0.0208661	0.0797107	0.0867226	-0.486273	0.334691	0.186509	0.0132273	-0.0553554	0.678248	-0.526288	-0.133417	0.25338	-0.404471	0.0209544	-0.163668	0.316677	-0.871875	0.580697	0.776048	0.143924	-0.808968	-0.82121	-0.00932203	-0.295089	1.18538	-1.41018	-0.736991	0.402615	-0.753595	1.01166	-0.768943	0.560069	-0.0294183	0.462172	0.761884	0.608509	-0.412353	0.751639	-0.129894	0.301509	-0.621758	0.00866853
142.nii.gz	0.456805	-1.2289	-0.480985	-1.20572	-1.13061	1.10247	-1.48759	-0.873633	-1.17399	-0.744415	0.563809	-1.25921	-1.1701	-0.916353	-1.38665	-0.480985	1.0853	-1.02866	-0.739183	-0.748825	-0.0553553	-1.01326	-0.654195	-1.42894	-0.726785	-0.53796	-0.505674	0.759105	0.740644	-0.857475	-0.667005	0.649577	-0.9291	0.631343	-0.683714	0.359919	-0.666603	0.441326	-0.938439	-0.933118	-0.634012	-0.525219	-0.950245	0.892523	-0.16112	-1.02488	-0.735502	0.947104	-0.272026
143.nii.gz	0.802635	0.776215	0.263433	0.183713	-0.120419	-0.604268	0.138091	0.672747	-0.0729672	0.109217	0.334205	-0.119488	-0.0760901	0.648618	1.05837	0.263433	-0.271501	-0.212241	-0.111785	-0.25953	0.778355	0.168239	-0.555702	1.73149	-0.557629	-0.233328	-0.450259	0.537525	0.52927	0.604047	0.686066	0.191345	0.325736	0.506179	0.00532128	-0.415532	0.468662	-0.349964	0.633252	-0.0358718	1.10384	0.019923	-0.694214	0.561068	0.35681	-0.212293	-0.172011	0.705204	0.346941
144.nii.gz	0.263395	-0.443268	-0.260227	-0.267588	-0.360689	-0.570086	-0.456906	-0.385308	-0.532365	-0.63952	1.08745	-0.945861	-0.480474	-0.414466	0.742356	-0.260227	0.0598724	-0.641495	-1.06424	-0.656611	0.530499	-0.552367	-0.87118	1.02424	-0.886231	-0.671286	-0.846371	0.806883	0.772124	0.0601219	0.0264982	0.117453	0.190092	0.712735	-1.19204	-0.109795	-0.161297	0.00322948	-0.00963516	-0.656464	0.536222	-0.380565	-0.982293	0.411305	-0.152768	-0.650259	-1.07143	0.608555	-0.857574
146.nii.gz	0.700329	1.48532	0.271191	0.745492	0.237405	0.0856651	0.786092	1.60233	0.468619	1.62977	-1.27235	1.26129	0.32676	1.59997	-0.0636522	0.271191	-0.676332	0.493649	1.86328	0.2108	-0.0680196	0.358179	0.610625	-0.290592	0.714354	0.950108	0.660599	-0.771435	-0.760252	0.653117	0.573029	0.539595	-0.0537437	-0.674413	1.71513	-0.692153	0.897689	-0.694021	0.811317	0.438809	0.509858	0.320007	0.768763	-0.621317	0.0587438	0.489979	1.8811	-0.761547	1.23312
147.nii.gz	0.548017	-0.34673	-0.354363	-0.451618	-0.508134	-0.448211	-0.45999	0.0626238	-0.673478	0.0607425	0.932862	-0.853225	-0.521772	0.0173642	-0.154391	-0.354363	0.171616	-0.783201	-0.838924	-0.763853	0.212735	-0.819418	-0.587141	-0.839819	-0.473488	-0.265032	-0.618296	0.249202	0.203289	-0.283812	-0.422449	0.497054	-0.395206	0.208881	-0.829284	-0.129414	-0.149308	-0.116661	-0.342034	-0.771291	-0.226673	-0.328833	-0.0100805	-0.392797	-0.277091	-0.77151	-0.856835	-0.0351885	-0.865467
148.nii.gz	0.83137	0.218144	-0.0469041	-0.00023448	-0.121323	0.471839	0.262896	0.682222	-0.278345	0.66936	-0.766267	0.630193	-0.255149	0.650618	-0.365852	-0.0469041	-0.147428	-0.342531	0.766219	-0.405824	-0.0260553	-0.426157	-0.221377	-0.389488	-0.0869112	0.149109	-0.225427	-0.137639	-0.18532	0.815454	0.78952	0.601621	-0.359471	-0.173772	0.870116	-0.440136	0.311307	-0.463111	0.100392	-0.377008	0.223541	-0.110171	-0.155094	-0.291721	0.00750074	-0.352167	0.716298	-0.211422	0.839964
149.nii.gz	0.99405	-2.08516	-0.547109	-3.32222	-1.87822	-0.219331	-2.25204	-1.19313	-2.313	-1.3162	1.82525	-2.50053	-1.96707	-1.27283	-0.369606	-0.547109	4.07057	-1.76099	-1.533	-0.984322	0.355343	-1.69869	-1.67078	-1.97287	-2.18943	-2.73356	-1.73521	2.92088	3.00887	-0.688949	-0.719643	1.60266	-4.96957	2.63376	-2.05724	2.96115	-2.28739	2.37975	-2.79261	-1.7292	-1.86501	-0.701764	-2.24854	2.72234	0.538481	-1.7534	-1.55926	4.16277	-1.12817
152.nii.gz	0.310705	-0.720211	0.0104176	-0.546507	-0.812646	2.07841	1.24588	-0.398428	-0.725106	-0.467351	-0.695053	1.19089	-0.792499	-0.423681	0.722216	0.0104176	0.471538	-0.57739	0.403274	0.0511291	0.731494	-0.322961	-0.436698	0.32484	-0.397194	-0.123464	-0.334759	0.257861	0.20562	1.34844	1.59182	0.646008	-0.570658	0.10743	0.539748	-0.210431	0.0522648	-0.20881	-0.118684	-0.362954	0.136113	-0.119872	-0.642044	0.0831324	0.478388	-0.571926	0.392555	0.294504	0.905881
153.nii.gz	0.499598	-1.7811	-0.166158	-1.87801	-1.43224	1.31188	-1.75968	-1.48424	-1.65203	-1.61283	0.331442	-1.28438	-1.49654	-1.53671	-0.963273	-0.166158	1.96097	-1.37928	-0.693354	-0.879303	0.206699	-1.32566	-1.22175	-0.895285	-1.48154	-1.44326	-1.14693	1.82284	1.83671	0.479398	0.651897	0.981313	-1.98016	1.4822	-0.618687	0.988503	-1.13741	1.2063	-1.41205	-1.32588	-0.740528	-0.353519	-1.38806	1.30728	0.939663	-1.37131	-0.705638	1.57988	0.0886617
155.nii.gz	0.501476	-1.71301	-0.339092	-2.00627	-1.42589	0.747393	-1.882	-1.10598	-1.67163	-0.985547	0.863317	-1.68482	-1.49997	-1.16739	-1.25545	-0.339092	2.05131	-1.42108	-1.09312	-0.913829	0.207894	-1.34489	-1.2309	-1.0034	-1.49067	-1.48422	-1.17701	1.82778	1.87928	-0.609016	-0.401264	1.04625	-2.13363	1.78756	-1.19498	1.0983	-1.1578	1.53181	-1.40414	-1.34265	-0.711799	-0.505575	-1.59041	2.49003	0.506722	-1.41608	-1.09945	2.24211	-0.397747
156.nii.gz	-1.10339	-0.384569	-0.739097	0.241063	0.72292	-0.514554	-0.848167	-0.543001	0.358651	-0.0403011	-0.16541	-0.420224	0.549276	-0.527053	-0.639459	-0.739097	-0.478368	0.0953065	-0.103626	-0.52661	-0.0447582	-0.231396	0.974999	-2.22785	1.11574	0.797094	0.857528	-1.17339	-1.17134	-1.90417	-1.90364	-0.848518	0.969412	-1.16631	0.0548546	-0.212623	-0.231702	-0.393173	-0.0488721	0.10985	-1.28376	-0.588884	1.01106	-1.12944	-0.976633	0.108755	-0.0484556	-0.975575	-0.477671
157.nii.gz	0.222643	-0.222784	-0.281045	-0.140244	-0.176332	-0.662391	-0.0780719	0.0342554	-0.370835	0.0437907	0.578041	-0.401476	-0.221001	0.00322895	0.39782	-0.281045	-0.105365	-0.54131	-0.721631	-0.666646	0.427252	-0.600584	-0.407144	-0.473547	-0.215878	-0.00880159	-0.51886	-0.00469367	-0.0686895	-0.182509	-0.380448	0.418757	-0.141172	-0.296883	-0.678354	-0.316383	0.0957696	-0.237124	-0.0398953	-0.558648	0.159165	-0.329029	-0.455793	0.0087482	-0.268649	-0.546901	-0.691361	0.0577641	-0.685465
158.nii.gz	0.92098	-0.278304	0.332943	-0.543241	-0.515017	-0.177209	-0.357736	0.383746	-0.772999	0.254665	0.670047	-0.629651	-0.622887	0.328895	-0.0530863	0.332943	0.283704	-0.851774	-0.632193	-0.774645	0.247747	-0.859462	-0.870476	0.0449943	-0.86991	-0.677992	-0.867075	0.660916	0.641544	0.450503	0.402748	1.01574	-1.44993	0.982772	-0.557426	-0.176431	-0.0152225	-0.355126	-0.237856	-0.882121	0.294118	0.0369358	-0.884262	0.139981	0.837758	-0.856648	-0.636045	0.538547	-0.300351
159.nii.gz	0.597283	-0.745825	-0.748101	-0.945714	-0.764482	-0.156742	-1.30935	-0.176013	-0.861049	0.028974	0.904015	-1.35769	-0.72067	-0.225748	-0.650557	-0.748101	0.677539	-0.936428	-0.904173	-0.726764	-0.002973	-0.73444	-0.802	0.15313	-0.719341	-0.706727	-0.885713	0.58498	0.551455	-1.02025	-1.06724	-0.485435	0.555293	0.463631	-0.932303	0.387602	-0.836158	0.450458	-0.743256	-0.770503	-0.880489	-0.726388	-0.922194	0.371999	-0.797925	-0.941561	-0.905187	0.623675	-0.578589
161.nii.gz	1.15531	-1.71155	-0.651703	-2.80362	-1.97114	0.877964	-1.22364	-0.656571	-2.07407	-0.764989	1.72933	-1.8097	-1.92731	-0.735605	0.725718	-0.651703	3.83286	-1.5932	-1.45733	-0.945394	0.394023	-1.49588	-1.61865	0.234886	-2.13881	-2.59169	-1.63722	3.03262	3.11414	0.607923	0.755134	0.420077	-1.44192	2.29567	-1.89035	3.54086	-2.17603	4.3614	-2.20011	-1.56507	-1.41288	-0.759967	-2.25264	3.84085	0.0828229	-1.60249	-1.4939	4.18497	-0.990544
162.nii.gz	-0.364164	-2.18584	-0.881729	-1.876	-1.31033	-0.81888	-2.00535	-2.08648	-1.50027	-1.92318	1.43901	-2.11269	-1.25512	-2.12909	-0.370765	-0.881729	1.84254	-1.38818	-1.44868	-0.948043	0.277203	-1.37288	-1.18315	-1.54218	-1.23761	-1.44526	-1.26692	1.20232	1.16626	-2.0331	-1.87696	-0.354801	0.0259331	1.01195	-1.86632	1.70257	-1.74802	1.79815	-1.95084	-1.34953	-2.38438	-0.812542	-0.998141	0.055715	-0.871513	-1.3901	-1.45962	0.729574	-1.3779
163.nii.gz	1.01428	0.624748	0.60839	0.27924	-0.0489571	0.0593166	1.34589	1.01677	-0.0487628	0.594248	0.0758459	0.780952	-0.0939463	0.991462	1.11533	0.60839	-0.312114	-0.119666	0.196591	-0.0687834	1.14335	0.0138512	-0.67604	1.59216	-0.759757	-0.449243	-0.501325	0.809339	0.820284	1.41356	1.80758	0.367046	0.0241348	0.9019	0.325283	-0.338514	0.34587	-0.3661	0.516663	-0.183982	1.34675	0.236581	-0.761945	0.595315	0.750278	-0.120949	0.125908	0.497057	0.643557
164.nii.gz	0.860613	1.15577	-0.27678	0.322296	-0.0253188	-0.564234	0.896161	1.07663	0.0904195	0.578597	0.969526	-0.042008	0.0664197	1.05478	1.40598	-0.27678	-0.396833	-0.0377269	-0.609166	-0.201611	1.12549	0.0820486	-0.295388	0.822069	-0.299589	-0.101104	-0.141182	0.246094	0.244337	0.43229	0.522728	-0.36564	0.747945	0.369706	-0.566601	-0.280957	0.106005	-0.152812	0.329022	-0.0244957	0.441817	-0.318324	-0.213379	0.107109	-0.41805	-0.0184156	-0.618167	-0.0495264	-0.706302
165.nii.gz	0.615156	0.831512	-0.712356	-0.200347	-0.638762	-0.427657	0.244146	0.225336	-0.0244078	-0.519035	0.67491	-0.262643	-0.212019	0.218933	1.67552	-0.712356	0.323092	-0.0444579	-0.604944	-0.220135	1.44236	0.247527	-0.18422	0.783116	-0.0988206	-0.110451	-0.171552	0.00808058	-0.0276365	-0.0570957	-0.0974625	-1.39626	1.20477	-0.187832	-0.565599	0.350712	-0.661321	1.09625	-0.279184	0.129137	-0.705931	-0.644597	-0.0347453	0.662624	-0.810653	-0.0495299	-0.631832	0.0890933	-0.816986
166.nii.gz	-1.04499	-0.819251	0.120924	0.0433782	0.312159	-0.930279	-0.863346	-1.11871	-0.00863339	-0.782684	0.528122	-0.853664	0.262772	-1.11756	-0.291292	0.120924	-0.3397	-0.347234	-0.727098	-0.53608	-0.147741	-0.246539	-0.459766	0.604803	-0.252131	-0.0218809	-0.567857	-0.159419	-0.216471	-0.551194	-0.792304	0.817873	-0.725265	0.028983	-0.704558	-0.541536	0.516499	-0.57886	0.362891	-0.313373	-0.00266829	0.212359	0.340495	-0.779279	0.245482	-0.343679	-0.74433	-0.587066	-0.931343
167.nii.gz	-2.41863	-0.640562	-0.637062	0.634263	1.03733	-0.256803	-0.616224	-1.34314	1.1684	-0.242253	-1.06398	0.271848	0.947899	-1.25008	-1.1456	-0.637062	-0.450165	1.1606	0.6269	0.83085	-1.77747	0.908939	1.49898	-0.493715	1.39999	1.07146	1.38583	-1.07676	-0.980425	-1.16089	-1.11365	-1.03264	1.16661	-0.802535	0.721344	-0.303174	0.0390566	-0.116811	0.399889	1.09902	-0.285184	-0.48954	0.72652	-0.690738	-0.821599	1.14633	0.692494	-0.768253	0.328182
168.nii.gz	0.658383	0.806641	-0.655901	0.0594139	-0.206129	-0.524647	0.356732	0.43393	0.0421111	-0.308156	1.02204	-0.405712	-0.0871433	0.423573	1.46211	-0.655901	-0.0662899	-0.0457171	-0.93559	-0.350617	1.06285	-0.0172026	-0.23993	0.540633	-0.121014	-0.150479	-0.21794	-0.0710894	-0.0756795	-0.397029	-0.474985	-1.1749	1.15339	0.158766	-1.0089	0.13373	-0.51955	0.283348	-0.115933	-0.0815633	-0.62234	-0.569464	0.347217	-0.665269	-0.806112	-0.115186	-0.903221	-0.585458	-1.23645
169.nii.gz	1.03372	0.614817	-0.488474	0.141198	-0.256847	0.0448617	0.599837	0.843213	-0.0438768	0.39888	0.263357	0.207677	-0.200364	0.825449	1.36847	-0.488474	-0.166564	-0.0420884	-0.0529128	-0.196023	1.06224	0.0364084	0.130778	-0.165456	0.00904185	0.0726061	0.48907	-0.0204593	-0.00696329	0.156316	0.341457	-0.61631	0.919829	0.311975	0.0840029	-0.152936	-0.10463	-0.0806873	0.160747	0.0643385	-0.0663049	-0.490549	-0.280003	-0.201687	-0.609711	-0.0501905	-0.118423	-0.149061	-0.167568
170.nii.gz	0.311398	0.606921	0.438688	0.48096	0.294899	-0.572684	0.671405	0.526372	0.201184	0.235695	0.395633	0.170781	0.234928	0.518912	1.09183	0.438688	-0.57247	0.036463	-0.37379	-0.25754	0.979576	0.0410118	-0.15518	0.573	0.0259855	0.326272	-0.191915	-0.261307	-0.312042	0.374704	0.217203	0.708472	-0.364956	-0.389255	-0.2734	-0.660741	0.798964	-0.703294	0.665336	-0.0144072	0.713434	0.375743	0.145066	-0.32492	0.386731	0.0157774	-0.380369	-0.28762	-0.539694
171.nii.gz	-0.466625	1.09258	1.61793	1.19334	1.30241	-0.204914	0.118611	0.932472	1.24505	1.26543	-1.40986	0.935071	1.25702	0.985174	-0.762492	1.61793	-1.09013	1.25256	1.68607	1.17945	-1.65935	1.28	1.36036	0.212162	1.27748	1.42862	1.43074	-1.03802	-0.994526	-0.266547	-0.343706	1.08677	-0.858065	-1.08738	1.56727	-0.970538	1.69313	-1.18377	1.41154	1.33212	1.39031	1.64297	0.743101	-0.290089	1.10097	1.24457	1.68744	-0.614726	1.40555
172.nii.gz	0.866892	-1.95261	-0.382389	-2.48753	-1.86465	4.6477	-1.62316	-1.32088	-1.94019	-1.31256	0.32308	-1.19534	-1.8883	-1.3796	-2.74472	-0.382389	3.19592	-1.43827	-0.655795	-0.845919	0.0977286	-1.39458	-1.28221	-1.24505	-1.7388	-2.04779	-1.0999	2.31937	2.4374	0.890856	1.38524	0.961506	-2.28522	2.57053	-0.567794	1.95273	-1.66235	1.78953	-1.87735	-1.39393	-1.797	-0.531187	-1.60911	1.05775	0.819853	-1.42965	-0.681494	2.24533	0.553174
174.nii.gz	-0.169042	-0.466593	-0.0450038	0.0033335	-0.15547	1.80008	-0.601628	-0.342667	-0.0969003	-0.0591159	-1.37475	0.470863	-0.258969	-0.334953	-1.77605	-0.0450038	-0.0902191	0.0172173	1.2144	0.427342	-1.32541	-0.116564	0.275424	-0.60264	0.12802	0.415973	0.660305	0.05685	0.0738198	0.303045	0.501011	0.553945	-0.336179	-0.0595662	1.2358	-0.330389	0.210792	-0.308868	0.0266235	-0.00662309	0.670543	-0.116959	-0.383167	0.812008	0.0961482	0.0133741	1.19565	0.386755	2.31192
175.nii.gz	-0.239062	-0.0122456	0.241986	0.406418	0.444583	-0.641577	0.122828	-0.082766	0.119863	-0.045498	0.143215	-0.0120757	0.25181	-0.0865743	0.156345	0.241986	-0.554026	-0.0998513	-0.328391	-0.499774	0.231537	-0.28855	0.12026	-0.801255	0.385844	0.577094	-0.0546415	-0.649197	-0.687443	-0.315519	-0.595391	0.9098	-0.787061	-0.721724	-0.20121	-0.677112	0.787286	-0.818612	0.428121	-0.177679	0.286746	0.275882	0.334049	-0.61402	0.203187	-0.0950249	-0.340806	-0.593671	-0.543668
177.nii.gz	0.300529	2.23449	0.245322	1.3823	1.48613	-0.915256	1.15382	2.37267	1.36264	2.3305	0.40928	0.458978	1.47705	2.39669	0.265091	0.245322	-1.2435	1.25072	0.121265	0.520295	0.127304	1.19909	1.08192	0.423684	1.30246	1.25904	0.730908	-1.30626	-1.28616	-0.604835	-0.931325	0.146379	0.602753	-1.39335	0.231356	-0.898043	1.28014	-1.0885	1.36046	1.19263	1.10486	0.315092	1.03602	-1.0766	-0.337737	1.25122	0.127227	-1.01902	-0.568591
178.nii.gz	0.427562	-1.2221	-0.624386	-1.36548	-0.779996	0.605451	-1.32949	-0.827647	-1.19829	-0.868187	0.313835	-1.00916	-0.850088	-0.881423	-0.732541	-0.624386	0.921282	-1.20613	-0.580672	-0.857355	0.202583	-1.1276	-0.937175	-1.05697	-0.951248	-1.03877	-0.943894	0.702241	0.647103	0.22295	0.109759	0.434078	-0.596718	0.845634	-0.480197	0.432945	-0.898705	0.319956	-1.0547	-1.09849	-1.49154	-0.577784	-0.345721	-0.097557	-0.494714	-1.19556	-0.565998	0.0786877	-0.432064
179.nii.gz	-0.265924	-1.42696	-0.0908755	-1.03744	-1.11045	1.51214	-1.42791	-1.33183	-0.862596	-0.921268	-0.195939	-0.757926	-1.04198	-1.34767	-2.03121	-0.0908755	1.11753	-0.705987	-0.276507	-0.493551	-0.534779	-0.728199	-0.511038	-0.683262	-0.74116	-0.486071	-0.145008	1.05148	1.09728	-0.281236	0.162259	0.810561	-1.18482	1.06945	-0.13403	0.407437	-0.537876	0.557558	-0.693507	-0.682345	-0.218066	-0.267231	-1.16902	0.655592	0.691193	-0.718782	-0.28354	1.11308	0.745513
180.nii.gz	-2.25172	0.78481	0.575735	1.75269	2.05115	-0.793277	1.73697	-0.146994	2.14049	0.487164	-1.12005	1.75266	2.14422	-0.0104901	-0.234067	0.575735	-1.37242	2.34791	1.06469	2.57402	-1.82438	2.51189	2.05879	0.752239	1.72764	1.70212	2.23951	-1.19016	-1.09857	0.0614641	0.0471611	0.178613	0.670979	-1.15788	1.0501	-0.970503	1.66093	-1.07468	1.80855	2.43873	1.76985	0.805937	1.09471	-0.236309	-0.0323538	2.33441	1.11605	-0.690386	0.728816
181.nii.gz	0.235441	0.407995	-0.170905	0.377599	0.164108	-0.499164	0.397629	0.103167	0.0656937	-0.137061	0.237505	0.0991867	0.126568	0.0960817	0.529762	-0.170905	-0.473456	-0.0967088	-0.362305	-0.35554	0.497768	-0.00664833	-0.271279	0.724924	-0.133614	0.0305972	-0.290994	-0.135187	-0.183896	0.527717	0.41759	-0.129705	0.604015	-0.123204	-0.259914	-0.447078	0.27702	-0.437665	0.421045	-0.082805	0.0261143	-0.0761938	0.576629	-0.777124	-0.275642	-0.0870473	-0.297557	-0.749718	-0.725994
182.nii.gz	-0.283762	-0.628551	-0.422214	-0.124909	-0.13395	-0.49738	-0.552114	-0.384381	-0.320444	-0.215574	0.213644	-0.470037	-0.197269	-0.404776	-0.220575	-0.422214	-0.0869999	-0.488021	-0.423682	-0.570457	0.0650024	-0.508533	-0.329581	-0.344736	-0.0886401	0.0627016	-0.507237	-0.199002	-0.251589	-0.319654	-0.576257	0.343528	-0.0375377	-0.316231	-0.309537	-0.313917	0.0902825	-0.354878	0.012976	-0.46867	-0.0648783	-0.421286	-0.36712	0.228062	-0.448252	-0.476696	-0.423657	0.0705566	-0.113285
183.nii.gz	0.260987	-0.134618	-0.520716	-0.126156	-0.913924	0.198124	-0.0896582	-0.451006	-0.319892	-0.843935	0.0588289	-0.0910888	-0.620611	-0.452446	0.707263	-0.520716	0.26983	-0.17816	-0.286167	-0.111383	0.448483	-0.189466	-0.839718	1.72839	-0.912029	-0.747957	-0.737628	0.949831	0.935492	0.98893	1.15264	-0.665227	0.817232	0.804758	-0.174938	0.478352	-0.641401	0.910615	-0.364104	-0.380526	0.0707338	-0.552462	-0.856706	1.25638	-0.491208	-0.192727	-0.239251	0.81512	0.282091
184.nii.gz	0.996444	0.376679	-0.402556	-1.21519	-1.41426	0.156346	-0.448636	-0.292601	-0.632355	-1.08968	0.306785	-0.463386	-0.923114	-0.316323	1.52036	-0.402556	1.87265	-0.517055	-0.422236	-0.592898	1.20881	-0.668614	-1.06696	1.47629	-1.5589	-1.75614	-0.737507	2.38864	2.53421	1.15532	1.90896	-0.563129	0.384203	2.2999	-0.314149	2.26088	-1.61815	2.60498	-1.38391	-0.798192	-0.181743	-0.600625	-1.91684	2.82686	0.226508	-0.510236	-0.412185	2.69097	0.7479
185.nii.gz	0.632451	1.1526	-0.394389	0.572379	0.160441	-0.325354	1.22189	0.815205	0.407136	0.139171	0.719112	0.311356	0.170937	0.822532	1.4906	-0.394389	-0.499382	0.397788	-0.480229	0.220523	1.49689	0.575643	0.123786	0.79969	0.215487	0.35826	0.198942	-0.389421	-0.400109	0.234133	0.183063	-0.529579	0.913394	-0.156158	-0.420749	-0.407414	0.255562	-0.324254	0.559994	0.45892	0.500159	-0.348231	0.276677	-0.196904	-0.588893	0.402284	-0.477282	-0.402616	-0.856194
186.nii.gz	0.599404	0.583079	-0.0920736	0.259815	-0.187162	-0.25299	0.960533	1.04203	0.0199313	0.671878	1.35385	-0.237457	-0.178775	1.02286	1.24222	-0.0920736	-0.218803	-0.00109378	-0.952353	-0.0674607	0.929321	0.0652055	0.106851	-0.0158483	0.135394	0.438622	0.263396	-0.0909328	-0.0784722	-0.439484	-0.367223	0.225497	0.25058	-0.0941204	-1.02989	-0.390362	0.43079	-0.189331	0.419812	0.0786457	0.541329	-0.201977	-0.405231	0.445243	-0.106744	0.00159918	-0.934358	0.222098	-0.965772
187.nii.gz	0.81286	-0.194735	-0.659385	-0.586217	-0.730765	-0.511985	-0.355054	0.390199	-0.724196	0.110547	1.09437	-0.887484	-0.62112	0.337792	0.61259	-0.659385	0.330336	-0.8064	-0.947524	-0.744225	0.352007	-0.760735	-0.991803	0.650763	-0.972128	-0.965958	-1.06792	0.787452	0.748556	0.277897	0.128126	-0.476181	0.604301	0.840271	-0.999148	0.377404	-0.748359	0.668034	-0.577112	-0.844356	-0.533588	-0.657524	-0.764309	0.476965	-0.727177	-0.794877	-0.939678	0.513475	-0.807064
188.nii.gz	1.61224	0.197652	-0.469284	-0.671134	-0.407252	-0.729695	-0.0375776	1.10723	-0.820064	0.79433	1.73576	-1.08455	-0.61904	1.03517	1.01301	-0.469284	0.312725	-0.930691	-1.20506	-0.819458	0.531679	-0.932519	-0.899481	-0.225233	-0.756857	-0.764729	-1.06077	0.36055	0.26285	-0.18249	-0.512823	0.408069	-0.351116	0.247896	-1.4047	0.0146729	-0.39235	0.0029546	-0.563735	-0.944182	-0.508146	-0.502031	-0.491253	-0.226518	-0.454142	-0.919625	-1.23163	0.265283	-1.31262
190.nii.gz	1.1897	1.29953	0.369644	0.500649	0.0493182	-0.502079	0.969172	1.72751	0.181631	1.31753	0.545495	0.262177	0.170488	1.69939	0.790113	0.369644	-0.544802	0.0678945	-0.0854167	-0.218923	0.718132	0.090812	-0.160311	0.682639	-0.0225507	0.277506	-0.15882	-0.172273	-0.195326	0.515792	0.443467	0.611696	-0.209634	-0.080595	0.0437794	-0.596088	0.743772	-0.492928	0.69696	0.0207457	1.01803	0.174016	-0.200452	-0.0547261	0.244606	0.0834668	-0.101184	-0.109163	-0.112767
191.nii.gz	0.527525	0.929447	0.160457	0.594046	0.0933194	0.162995	0.937506	1.41646	0.253654	1.5293	-1.1514	1.2804	0.174779	1.40236	-0.229878	0.160457	-0.594366	0.216961	1.49937	-0.0807752	0.108132	0.195685	0.442749	-0.242667	0.596368	0.732484	0.406234	-0.822167	-0.851	0.776871	0.673916	0.407335	0.133581	-0.744969	1.4492	-0.684171	0.813683	-0.8265	0.733088	0.271084	0.4192	0.195414	0.630441	-0.7209	-0.00627402	0.229918	1.51569	-0.745354	0.99961
192.nii.gz	0.318182	-1.32772	-0.5257	-1.22424	-0.869188	-0.642178	-1.392	-0.934077	-1.22764	-0.818066	1.0971	-1.52657	-0.953235	-0.987952	-0.105334	-0.5257	0.957856	-1.23984	-1.16539	-0.904385	0.303798	-1.16381	-1.1998	-0.0205529	-1.24488	-1.37211	-1.29573	1.01691	1.00772	-0.192363	-0.420776	0.5941	-0.900359	1.49679	-1.32734	0.410224	-0.774978	0.648068	-0.887784	-1.20054	-0.85175	-0.541034	-0.801799	0.356553	-0.285207	-1.22286	-1.1857	0.494131	-1.0312
193.nii.gz	-0.620966	-0.273754	-0.879102	-0.0316727	-0.378126	-0.682541	-0.630658	-0.665963	-0.131726	-0.712056	0.817889	-0.887828	-0.303903	-0.665485	0.456413	-0.879102	-0.0547513	-0.214133	-0.970628	-0.503051	0.827661	-0.281369	-0.365099	0.050887	-0.228209	-0.35539	-0.384385	0.168922	0.115513	-1.01173	-1.01994	-1.94829	1.33584	-0.328786	-1.04953	0.552147	-1.06503	0.521576	-0.644676	-0.3118	-0.92362	-0.791067	-0.284715	1.03545	-1.10771	-0.254852	-0.952238	0.580385	-0.740537
194.nii.gz	-0.494043	-0.233442	0.225823	0.34155	0.163951	0.269977	-0.194955	-0.398065	0.103366	-0.168694	-1.1326	0.572767	0.174154	-0.391596	-0.741273	0.225823	-0.474721	-0.0227186	0.992569	-0.310778	-0.298853	-0.138956	0.135987	-0.382429	0.288875	0.404385	0.1138	-0.616965	-0.641484	0.492402	0.365963	0.584488	-0.223201	-0.254594	1.05518	-0.602494	0.593075	-0.759703	0.394433	-0.0631406	-0.0652968	0.487329	1.22939	-0.953714	0.25293	-0.0156309	0.912466	-1.01007	0.198048
195.nii.gz	0.906107	1.06407	-0.396279	0.0223949	-0.190958	-0.79343	0.0992692	1.08065	-0.0952135	0.546149	1.73681	-1.00107	-0.112882	1.0459	1.39268	-0.396279	-0.299249	-0.268196	-1.24207	-0.554564	0.906592	-0.391911	-0.764273	1.11264	-0.668631	-0.571572	-0.847975	0.431888	0.385396	-0.444169	-0.609599	-0.175797	0.479801	0.424869	-1.50824	-0.0735061	-0.237568	0.0702948	-0.0760229	-0.507748	0.134735	-0.433007	-0.373355	0.073381	-0.535076	-0.26774	-1.2032	0.141182	-1.29337
196.nii.gz	0.43125	-0.206651	0.0439454	-0.180267	-0.47034	-0.168915	0.492967	0.10108	-0.491248	-0.0202629	0.352855	0.087253	-0.461669	0.0667657	0.623124	0.0439454	0.0386462	-0.577981	-0.510691	-0.581569	0.54412	-0.571706	-0.484894	-0.171578	-0.369671	-0.0623692	-0.479528	0.183562	0.156926	0.620823	0.562224	0.67272	-0.536902	0.227518	-0.412667	-0.321693	0.213296	-0.243314	-0.00777403	-0.55974	0.215353	-0.0516356	-0.345715	0.0360643	0.267702	-0.580763	-0.506743	0.0713729	-0.444826
197.nii.gz	0.309689	-1.44971	-0.640449	-1.53575	-1.44337	0.675842	-1.47026	-0.88916	-1.34193	-0.646187	0.668816	-1.31278	-1.44434	-0.938413	-1.45855	-0.640449	1.78507	-1.14641	-0.87468	-0.859439	0.0917856	-1.16846	-0.927021	-1.16689	-1.07086	-0.967123	-0.828197	1.31916	1.3606	-0.578482	-0.31731	0.30464	-0.578738	1.26146	-0.868678	1.2205	-1.19208	1.7559	-1.29283	-1.12562	-0.855337	-0.687269	-1.48526	1.55656	-0.329183	-1.11562	-0.897659	1.70391	-0.0903426
198.nii.gz	0.801592	-1.76307	-0.814395	-2.40196	-1.64993	1.25838	-1.24819	-1.043	-1.67955	-0.76902	1.0585	-1.41457	-1.66082	-1.10208	-1.22235	-0.814395	2.89854	-1.36238	-1.1918	-0.894211	0.184568	-1.32655	-1.24573	-0.845559	-1.44166	-1.61122	-1.25883	1.69475	1.72195	-0.00440337	0.0530435	0.211684	-0.928897	1.55579	-1.36374	2.35718	-1.99188	2.82151	-2.08175	-1.33343	-2.33527	-0.797584	-1.49931	1.54578	-0.580165	-1.35866	-1.20648	1.93567	-0.593549
199.nii.gz	0.538327	0.10312	0.747635	0.240438	-0.1344	0.91704	0.723845	0.0641164	-0.0835873	-0.208199	-1.59948	1.42307	-0.189108	0.0597475	0.0351185	0.747635	-0.264846	-0.0615785	1.58555	0.272911	0.0488165	0.148701	-0.13637	0.848617	-0.270704	0.113321	0.209111	0.407527	0.43377	1.28701	1.69636	0.618317	-0.249677	0.473925	1.50901	-0.506497	0.662859	-0.47968	0.634827	0.0701969	1.36988	0.354291	-0.855213	0.994216	1.05692	-0.0746254	1.59744	0.758559	2.96812
200.nii.gz	1.54691	1.68023	-0.222377	0.412433	0.232776	-0.486793	1.19226	1.92481	0.319861	1.25463	0.183684	0.620565	0.317237	1.89848	1.40791	-0.222377	-0.444217	0.167846	0.14881	-0.0975658	1.16841	0.252486	-0.213277	1.06873	0.010724	0.196242	-0.36318	-0.268089	-0.288953	0.787694	0.655987	0.0107334	0.500805	-0.166276	0.276208	-0.460751	0.3487	-0.511634	0.519114	0.12444	0.336179	-0.262025	0.0318139	-0.595911	-0.403531	0.167473	0.170893	-0.42062	-0.215534
201.nii.gz	0.206297	-0.889706	-0.460584	-0.838212	-0.896672	-0.714088	-0.907802	-0.954889	-0.976847	-1.3126	1.55884	-1.5113	-0.851637	-0.995157	1.17913	-0.460584	0.580469	-1.01102	-1.33388	-0.772923	0.694453	-0.819345	-1.2481	1.71387	-1.40592	-1.6085	-1.3011	1.41748	1.46766	0.000361336	-0.0488251	-0.33184	0.40021	1.98223	-1.669	0.63967	-0.888957	0.920355	-0.759143	-0.961075	-0.785892	-0.461036	-0.544906	0.137679	-0.272953	-1.00674	-1.39863	0.254078	-1.45482
202.nii.gz	0.971692	-0.930672	-0.397475	-1.70297	-1.49097	0.958549	-0.10579	-0.552961	-1.40097	-1.09775	1.91067	-1.23345	-1.472	-0.609601	2.74563	-0.397475	2.06186	-1.17277	-1.45419	-0.787607	0.802612	-1.1858	-1.55374	1.5165	-1.99009	-2.32702	-1.57762	2.61099	2.7128	1.30054	1.57828	0.214231	-0.809206	2.55651	-1.91001	2.02504	-1.68531	1.82923	-1.73758	-1.31837	-0.648863	-0.560532	-1.65915	1.44337	0.322216	-1.17854	-1.45767	2.18484	-1.3531
203.nii.gz	0.453668	-0.153376	1.59784	-0.126518	-0.396322	0.18024	-0.055183	-0.166863	-0.46662	-0.54802	-1.3409	0.786067	-0.466923	-0.191841	0.242084	1.59784	0.104392	-0.499045	1.21811	-0.484378	0.368468	-0.461245	-0.92307	1.42367	-1.07409	-0.781336	-0.81029	1.31495	1.32218	1.62816	2.15912	0.736447	-0.8255	0.990219	1.23513	-0.0477729	0.162266	0.462644	0.217437	-0.60435	1.43978	0.800099	-1.24942	1.52451	2.70693	-0.498722	1.22402	1.40895	3.32023
204.nii.gz	-1.29256	0.613904	-0.598986	0.982383	0.837926	-0.607171	0.51267	-0.326673	1.00618	-0.190436	-0.877525	0.851768	1.07147	-0.269625	0.155342	-0.598986	-0.947935	0.886853	0.71945	0.380323	0.0844234	0.783879	1.10005	-0.307199	1.27728	1.02134	0.873497	-1.27534	-1.24574	-0.0945508	-0.414501	-1.13609	1.2778	-1.28138	0.804048	-0.529751	0.249794	-0.716537	0.641043	0.892468	-0.235929	-0.380067	1.72677	-1.35891	-0.916082	0.893643	0.727752	-1.25865	-0.299914
205.nii.gz	1.0304	0.220643	-0.383491	-0.26222	0.131859	-0.812884	-0.559962	1.19561	-0.2487	1.32225	0.816066	-0.843256	0.0758626	1.14216	-0.218542	-0.383491	-0.101203	-0.567322	-0.600929	-0.684396	-0.0204166	-0.566728	-0.59119	0.111906	-0.436508	-0.230316	-0.684921	0.212625	0.172098	-0.57817	-0.731089	0.28182	-0.0398571	0.158138	-0.526449	-0.190412	-0.0979322	-0.102776	-0.138184	-0.586609	-0.0781861	-0.427537	-0.392841	0.0464751	-0.458392	-0.578433	-0.623301	0.0650603	-0.406785
206.nii.gz	0.850116	-1.40345	-0.709445	-1.55925	-1.29836	0.784237	-0.881547	-0.635418	-1.38451	-0.594999	0.596282	-0.906534	-1.33785	-0.692835	0.0386359	-0.709445	1.85611	-1.21127	-0.845264	-0.833742	0.350209	-1.18661	-1.15109	-0.523798	-1.28825	-1.47653	-1.18525	1.28217	1.30659	0.650747	0.690167	0.112063	-0.411175	1.66692	-0.829677	1.29938	-1.35332	1.16336	-1.4896	-1.20333	-1.23029	-0.717176	-1.25515	1.13598	-0.48969	-1.2085	-0.855719	1.17455	-0.310546
207.nii.gz	0.052262	-2.3627	-0.894683	-2.42617	-1.37735	-0.570843	-2.01705	-2.13036	-1.84309	-2.19581	1.50857	-2.16243	-1.547	-2.18336	0.254236	-0.894683	2.55666	-1.5761	-1.55011	-0.975257	0.358015	-1.57974	-1.43788	-1.96831	-1.68558	-2.39776	-1.53852	1.7263	1.73574	-1.14385	-1.24044	-0.14911	-0.454556	2.05236	-2.1062	2.45445	-2.18707	2.26319	-2.52316	-1.57483	-2.69038	-0.819146	-0.928124	0.705869	-0.825051	-1.59384	-1.56622	0.682505	-1.58921
209.nii.gz	0.660437	-0.93388	-0.30924	-1.10768	-1.30361	0.989688	-0.419777	-0.715651	-1.14236	-1.01977	0.150994	-0.350377	-1.35503	-0.752799	1.14366	-0.30924	1.36592	-0.883654	-0.483785	-0.642677	0.821234	-0.829475	-1.10431	0.920261	-1.43671	-1.4171	-0.889415	1.89327	1.99674	1.16868	1.66856	0.0489595	-0.0378439	2.11165	-0.37946	1.13609	-0.990396	1.45071	-0.829459	-0.927225	0.0140744	-0.516948	-1.74189	2.08397	0.287417	-0.884829	-0.521677	2.17862	0.622796
210.nii.gz	-0.472194	-1.16059	-0.790225	-0.491867	-0.550471	5.47078	-1.56417	-1.42394	-0.245503	-1.08014	-2.10556	0.32609	-0.504559	-1.38621	-3.38505	-0.790225	0.214176	0.183506	1.55692	2.42865	-3.58237	0.555505	1.05304	-0.578523	0.351338	-0.126195	2.08582	0.196738	0.237318	-0.396461	0.260936	-1.07531	0.977311	0.104316	1.48814	0.538133	-0.976831	0.56786	-0.927746	0.711005	-1.02375	-0.702226	-0.185538	-0.174231	-0.919175	0.198517	1.67368	-0.164954	1.96801
211.nii.gz	-1.14595	-0.0749678	-0.0162052	0.898367	0.160952	0.356031	0.00242082	-0.840506	0.667485	-0.779439	-1.52895	0.936476	0.277445	-0.770551	-0.719047	-0.0162052	-0.697727	0.934894	1.33395	1.56029	-1.47531	1.13256	0.384528	1.24594	0.184969	0.365856	0.794897	-0.00717702	0.0141447	0.669482	0.954559	-0.43835	0.93065	0.0589356	1.29048	-0.510816	0.545334	-0.376066	0.906414	0.943402	1.22428	0.00902904	0.0595127	0.0225203	-0.15109	0.926773	1.34245	-0.233443	1.44754
212.nii.gz	0.191052	-1.84004	-0.70036	-1.93411	-1.36983	1.62864	-2.04712	-1.67506	-1.58486	-1.72583	0.268405	-1.42252	-1.40528	-1.7219	-1.57016	-0.70036	1.80088	-1.33939	-0.716555	-0.907894	0.210079	-1.34602	-1.12632	-1.85674	-1.38281	-1.48479	-1.00327	1.75912	1.8106	0.0283843	0.262685	0.631169	-1.30681	1.61732	-0.646277	1.15363	-1.38355	1.2082	-1.61009	-1.31345	-0.786754	-0.739535	-1.77899	1.94298	-0.437548	-1.33872	-0.747323	2.43236	0.537613
213.nii.gz	0.121984	-0.423804	-0.25337	-0.176005	-0.208669	-0.381328	0.557622	-0.409049	-0.454106	-0.639418	0.654425	-0.0574197	-0.27916	-0.437396	0.500979	-0.25337	-0.145258	-0.634793	-0.773325	-0.706132	0.371614	-0.618596	-0.724639	0.3798	-0.606115	-0.50185	-0.784149	0.217505	0.145815	0.805306	0.687994	0.439731	-0.183826	0.353527	-0.752375	-0.31225	0.0306697	-0.482346	-0.0598394	-0.663085	-0.13857	-0.231238	-0.0345621	-0.584354	-0.223811	-0.619942	-0.777757	-0.40313	-0.92319
215.nii.gz	-0.528022	0.225724	0.346931	0.794514	0.323538	0.270705	1.4827	0.404023	0.5951	0.81707	-0.863323	1.43937	0.339739	0.437084	-0.401385	0.346931	-0.621412	0.715775	0.972459	1.01276	-1.05574	0.686211	0.901128	0.0165237	0.538965	0.683673	1.56068	-0.392811	-0.369913	0.641236	0.952787	-0.0830549	0.634698	-0.0851847	1.01999	-0.545103	0.626315	-0.521704	0.656169	0.763504	0.784214	0.403484	0.563559	-0.440883	0.25089	0.727516	0.938683	-0.612742	0.648168
216.nii.gz	-0.19786	-1.10344	-0.69415	-0.875082	-0.492132	-0.699374	-1.51317	-0.981044	-0.838852	-0.746796	0.88884	-1.4737	-0.591105	-1.01948	-0.471202	-0.69415	0.468314	-0.987284	-1.04785	-0.868266	0.217556	-1.00484	-0.606278	-1.60321	-0.486127	-0.4183	-0.643468	0.226508	0.156521	-1.92408	-1.80876	0.102212	-0.0211092	0.0958767	-1.13003	0.122988	-0.611311	0.00649836	-0.864896	-0.913156	-1.08547	-0.63415	-0.341165	-0.206993	-0.718441	-0.988046	-1.04971	0.0523312	-1.06153
217.nii.gz	-1.07549	-0.517132	-0.108296	0.144044	-0.346779	-0.389405	-0.0625107	-1.06403	-0.0861692	-1.0198	0.147367	-0.128544	-0.356573	-1.04779	0.14139	-0.108296	-0.10766	-0.0694022	-0.559677	-0.112393	0.0337803	0.121212	-0.147296	0.597148	-0.0910438	0.20998	-0.0523672	0.0664708	0.0518523	0.0819325	0.0821908	0.122142	0.333706	-0.0742046	-0.500618	-0.350517	0.334046	-0.17833	0.495791	0.0468419	0.651001	-0.178902	-0.569118	0.516927	0.0376334	-0.0741665	-0.549631	0.429965	-0.20842
218.nii.gz	0.768781	0.665385	-0.85291	-0.50596	-0.0643409	-0.207226	-0.251694	-0.143211	0.176241	-1.15821	0.189984	-0.270898	-0.0119396	-0.131189	0.846714	-0.85291	0.991052	0.158597	-0.264725	-0.356062	0.966782	0.168527	0.0939127	0.581037	-0.362814	-0.771882	0.553229	1.00312	1.08108	-0.177083	0.460703	-2.296	1.38723	0.72047	-0.152056	1.6015	-1.57282	2.0232	-1.19095	0.150919	-0.670472	-0.822594	-1.37038	1.25031	-0.951176	0.238761	-0.33134	1.48188	0.4092
219.nii.gz	0.23406	0.155257	-0.777795	-0.151547	-0.299405	-0.59507	-0.412085	0.0242286	-0.29412	-0.259655	0.726296	-0.697458	-0.428069	0.00394518	0.651268	-0.777795	0.0878827	-0.355193	-0.745858	-0.642547	0.598349	-0.569088	0.37227	-2.42714	0.477263	0.304553	0.42186	-0.509611	-0.514146	-1.62101	-1.51082	-1.13201	1.0882	-0.593211	-0.695346	0.159587	-0.630081	0.28862	-0.554777	-0.311625	-1.15407	-0.683853	0.215321	-0.418709	-0.947805	-0.352365	-0.688601	-0.472052	-0.967118
220.nii.gz	0.737587	0.847635	0.139327	0.55901	0.0978582	-0.152334	0.691791	1.0154	0.205816	0.887083	-0.0454819	0.453063	0.0867291	1.00703	0.388152	0.139327	-0.519483	0.184258	0.12107	0.0719894	0.276807	0.190538	-0.208047	0.959042	-0.133322	0.202155	-0.113531	0.0988566	0.0870494	0.696349	0.73218	0.258026	0.265679	-0.0192873	0.251084	-0.521273	0.55799	-0.494886	0.616122	0.0803803	0.988584	-0.0385411	-0.478921	0.308116	0.032995	0.186775	0.141325	0.164175	0.325252
221.nii.gz	-0.483169	-0.359937	-0.336818	0.3272	0.0402284	0.129798	0.46856	-0.307662	0.0937452	-0.0695542	-0.442437	0.558588	-0.0390816	-0.297141	-0.407054	-0.336818	-0.297603	0.0779023	0.252909	-0.140634	-0.0211298	0.0696783	0.716808	-1.0114	0.811405	0.864404	0.742784	-0.908352	-0.900302	-0.0462992	-0.187702	-0.0466472	0.556956	-0.69975	0.398317	-0.533421	0.439294	-0.591486	0.39884	0.257124	-0.419093	-0.171789	0.968675	-0.984633	-0.404702	0.0650877	0.22438	-0.960023	-0.238757
222.nii.gz	0.262221	-0.12715	0.26521	0.0752439	-0.13422	0.482757	-0.000166251	0.109168	-0.221961	0.246087	-0.651249	0.398151	-0.295932	0.0936074	-0.765368	0.26521	-0.117794	-0.244373	0.560704	-0.195716	-0.369644	-0.26707	-0.303296	0.13747	-0.225276	0.121222	-0.234127	0.0923569	0.068356	0.795675	0.8323	0.814962	-0.772182	0.101299	0.683106	-0.411263	0.429911	-0.309916	0.26793	-0.283533	0.739576	0.0858341	-0.515669	0.6103	0.496109	-0.217514	0.552145	0.336266	1.29449
223.nii.gz	-0.152977	-0.732849	-0.136218	-0.200823	-0.416502	0.0658289	-0.326074	-0.545982	-0.430746	-0.48231	-0.350314	0.0137836	-0.422721	-0.564039	-0.209915	-0.136218	0.0816554	-0.498498	0.149444	-0.5606	0.186302	-0.556785	-0.191679	-0.94253	-0.0778186	0.21616	-0.15705	-0.0421861	-0.0902827	0.278825	0.209064	0.647115	-0.501997	-0.304219	0.309412	-0.369457	0.232924	-0.320561	-0.029481	-0.464551	0.342474	-0.238033	-0.693866	0.200375	0.0556438	-0.488269	0.133555	0.31054	0.625894
224.nii.gz	-0.387317	-1.17996	-0.476975	-0.55803	-0.760982	1.9163	-1.19485	-1.18929	-0.656696	-0.949624	-0.902651	-0.182496	-0.779129	-1.19884	-1.68577	-0.476975	0.501143	-0.553573	0.466923	-0.495198	-0.195216	-0.675252	-0.471481	-0.562924	-0.568081	-0.349017	-0.244765	0.683972	0.6619	0.534115	0.735921	0.249946	-0.0997885	0.365245	0.610771	0.128791	-0.385272	0.451906	-0.414705	-0.632042	0.0053823	-0.536689	-1.12047	2.08728	-0.317636	-0.541345	0.408982	1.40661	2.34694
225.nii.gz	-1.30793	1.37432	1.19442	1.68871	1.95795	-0.816555	1.09168	0.463719	1.74768	0.553584	-1.77305	1.75532	1.79767	0.556667	0.174982	1.19442	-1.37913	1.80266	2.20033	1.28367	-0.101914	1.79179	1.93613	0.0861579	1.83625	1.76754	1.82241	-1.51544	-1.45792	0.229249	0.0130228	0.604947	0.182844	-1.60711	1.92664	-1.04109	1.88893	-1.27956	1.71937	1.87389	1.50144	1.6029	1.58663	-0.979772	0.43941	1.79411	2.1435	-1.11916	0.881254
226.nii.gz	-1.86036	0.136451	2.56675	1.21701	1.45484	-0.673241	1.81688	-0.71638	1.27311	-0.156301	-1.05364	1.76118	1.34558	-0.636248	-0.306896	2.56675	-1.08873	1.15475	0.941173	0.637993	-1.01343	0.893214	0.815233	0.232029	0.842873	1.13227	0.920839	-0.764803	-0.738388	0.877361	0.896757	1.18279	-1.17526	-0.722747	0.986938	-0.913965	1.5684	-1.10591	1.24505	0.891077	1.28075	3.04887	1.13913	-0.703948	2.21669	1.14567	0.872328	-0.889833	0.35071
227.nii.gz	-0.31459	1.08499	2.46395	1.1873	0.891592	-0.564173	1.26237	1.13723	1.0289	1.39044	-0.196708	0.896281	0.950026	1.17211	-0.139407	2.46395	-1.02326	1.0048	0.466523	0.873149	-0.741532	1.03685	0.688291	0.685088	0.786607	1.07653	0.705499	-0.786238	-0.777183	0.253358	0.125674	1.10458	-0.93905	-0.822846	0.563697	-0.926702	1.63531	-1.0902	1.36823	0.960257	1.57599	2.35421	0.609435	-0.434437	1.97446	1.00231	0.443799	-0.628412	0.191027
229.nii.gz	0.268471	-0.50998	0.244027	-0.470905	-0.402818	-0.782512	-0.524467	-0.619898	-0.664638	-0.930979	0.611221	-0.696169	-0.411966	-0.656093	0.667177	0.244027	0.107621	-0.837468	-0.788561	-0.776778	0.438169	-0.72427	-0.993313	0.942645	-0.918835	-0.952575	-1.15417	0.643228	0.590947	0.457495	0.229532	0.612032	-0.64919	0.699673	-0.773868	-0.189923	-0.0731884	-0.105527	-0.126952	-0.817972	-0.202339	0.212224	-0.0559342	-0.340923	0.66851	-0.825889	-0.835337	-0.253846	-0.979008
230.nii.gz	0.836541	-0.752099	0.00902885	-1.08508	-1.32197	0.53785	-0.673087	-0.27164	-1.23532	-0.466397	0.270294	-0.579043	-1.32481	-0.325512	0.148682	0.00902885	1.33535	-1.03848	-0.39315	-0.795588	0.394464	-1.03054	-1.23768	0.771585	-1.53333	-1.4085	-1.13679	2.05794	2.11761	1.24045	1.64208	0.46477	-0.657692	1.68288	-0.265593	1.03666	-0.803803	1.89822	-0.776149	-1.11341	0.599613	-0.388137	-1.97884	3.37127	0.921323	-1.04272	-0.435129	3.02804	1.36086
231.nii.gz	0.788005	-0.318745	0.566295	-0.540358	-0.707023	0.0695426	0.0543914	0.28306	-0.812624	0.306231	-0.0902326	0.088614	-0.733792	0.230978	-0.10431	0.566295	0.392691	-0.8344	-0.0482779	-0.721285	0.23056	-0.782949	-0.921291	0.497262	-0.9256	-0.663253	-0.924649	0.823673	0.786989	1.17097	1.27968	1.0686	-1.53519	0.736543	0.107142	-0.156183	0.0873195	0.0820274	-0.103643	-0.840443	0.504744	0.192672	-0.933662	0.998573	1.30183	-0.841386	-0.0958577	0.875006	0.719891
232.nii.gz	-0.867693	2.31613	1.56084	1.98904	2.05115	-0.618666	1.84125	1.91779	2.26807	2.44404	-1.59463	2.10698	2.15654	2.02956	-0.199493	1.56084	-1.47527	2.6926	2.39582	3.33012	-1.99159	2.81458	2.01273	0.906768	1.79335	1.75731	2.10242	-1.48036	-1.41697	0.408306	0.290674	0.45409	0.371504	-1.36322	2.034	-1.04643	1.97307	-1.25519	2.00594	2.64812	1.58352	1.88857	1.67607	-1.18944	0.510359	2.6838	2.42472	-1.22196	0.851619
233.nii.gz	0.768094	0.439787	2.4997	0.271904	-0.0344623	-0.260694	0.709569	0.700694	-0.122753	0.435036	-0.334859	0.640952	-0.109299	0.674651	0.637768	2.4997	-0.355148	-0.237241	0.328426	-0.331032	0.632759	-0.110339	-0.55721	1.206	-0.507474	-0.13319	-0.502807	0.354339	0.331089	1.14126	1.27981	1.1565	-1.4509	0.451077	0.459497	-0.589012	0.856826	-0.616405	0.678647	-0.24119	1.17695	1.81783	-0.428798	0.169868	3.16105	-0.234219	0.256984	0.142453	0.541881
234.nii.gz	0.254158	0.695053	3.51233	0.780295	0.600145	-0.486237	0.922608	0.753527	0.467961	0.643449	-0.533544	0.893409	0.507652	0.757068	0.36086	3.51233	-0.788709	0.309072	0.57498	0.132183	0.274433	0.500415	-0.0544201	1.19328	0.0604826	0.429582	-0.0124054	-0.287788	-0.326664	0.882612	0.881335	1.30249	-1.62386	-0.24655	0.671813	-0.864951	1.45038	-1.11443	1.2109	0.352409	1.62341	2.85647	-0.0913258	-0.221213	3.53738	0.298575	0.530831	-0.157027	0.663429
235.nii.gz	-0.124617	-0.263413	-0.310481	-0.0211527	-0.330924	0.230434	-0.54143	-0.0529012	-0.239666	0.20694	-0.456431	-0.0537045	-0.290587	-0.0688922	-0.726223	-0.310481	-0.0979563	-0.304504	0.328012	-0.215191	-0.312159	-0.104376	-0.394941	0.880835	-0.302377	-0.146034	-0.400237	0.0642696	0.0269276	0.383912	0.326846	0.109279	0.289831	0.200647	0.461262	-0.339121	0.165519	-0.234914	0.33638	-0.190198	0.204914	-0.32999	-0.308499	-0.0397912	-0.304671	-0.321274	0.265867	-0.0135252	0.65128
236.nii.gz	-0.172582	0.406765	0.36032	0.697983	0.37574	0.0875455	0.707758	0.55288	0.468455	0.75117	-1.20089	1.16943	0.345754	0.568138	-0.49876	0.36032	-0.655291	0.450004	1.27404	0.261471	-0.569061	0.365289	0.49541	-0.016869	0.689854	0.880633	0.382699	-0.844126	-0.866529	0.623476	0.456194	0.673267	-0.258569	-0.912847	1.27038	-0.738203	0.970859	-0.878825	0.787971	0.410948	0.650451	0.352768	0.33841	-0.592984	0.235286	0.449688	1.23873	-0.588558	0.996378
237.nii.gz	-0.513857	1.82544	6.52609	1.83308	1.88355	-0.266345	2.79645	1.50535	1.91306	1.72565	-2.43641	3.20892	1.8623	1.59815	-0.176384	6.52609	-1.40003	2.18813	3.6227	2.55433	-1.16812	2.12331	2.00449	0.408822	1.71603	1.83567	2.20358	-1.28441	-1.22239	1.01656	1.08078	1.3981	-1.50127	-1.39645	2.82815	-1.11208	2.42067	-1.34031	1.97866	2.13734	2.01237	6.7455	1.1781	-0.878536	4.50184	2.19445	3.585	-0.97679	2.30576
238.nii.gz	0.761942	0.916682	0.08507	0.506764	0.133637	-0.419662	0.881188	1.20577	0.200535	1.0633	0.392392	0.301718	0.167539	1.18815	0.638097	0.08507	-0.56815	0.0819336	-0.227678	-0.161477	0.500521	0.0578678	-0.137727	0.515642	0.105046	0.333668	-0.267662	-0.407076	-0.453381	0.473774	0.258746	0.427024	0.0373625	-0.422249	-0.108097	-0.610653	0.619274	-0.793081	0.572138	0.00300261	0.547026	0.0458425	0.184462	-0.576042	-0.0670347	0.081433	-0.223897	-0.481646	-0.424124
239.nii.gz	1.34333	0.81556	-0.771843	0.00458782	0.096564	-0.772324	-0.0421525	1.74482	0.0347372	1.66937	1.16729	-0.739731	0.219754	1.69758	0.153104	-0.771843	-0.284773	-0.274426	-0.677703	-0.684061	0.322156	-0.504289	0.0334064	-1.21733	0.458806	0.069866	-0.421708	-0.873754	-0.939298	-1.23397	-1.64951	-0.992373	1.0423	-1.08779	-0.617044	0.0816361	-0.595032	0.192346	-0.372379	-0.361294	-1.11744	-0.664521	0.819844	-0.403696	-1.02611	-0.272315	-0.657449	-0.672847	-0.845704
240.nii.gz	-0.288395	0.789259	-0.0405433	1.11936	0.954798	-0.432855	1.11535	0.719078	0.899022	0.627149	-0.744397	1.14083	0.795702	0.756379	0.41527	-0.0405433	-0.977045	0.900959	0.793468	0.427476	0.511744	0.738754	1.18007	-0.457538	1.24645	1.26077	1.12828	-1.16926	-1.16045	0.127547	-0.0731944	0.0278866	0.659011	-1.31726	0.871856	-0.788354	0.995464	-0.929429	1.03666	0.882265	0.680679	0.0944507	0.96738	-0.825034	-0.388211	0.89799	0.798994	-0.904095	0.125855
241.nii.gz	-0.433687	0.415216	4.25908	0.855886	0.64653	-0.554517	0.718309	-0.0138004	0.574781	-0.115628	-0.417432	0.69682	0.642655	0.00971484	0.230766	4.25908	-0.84837	0.404207	0.368519	0.170121	0.131926	0.525297	0.171723	0.819444	0.253403	0.670029	0.26482	-0.289316	-0.301808	0.574021	0.566434	1.33601	-1.68894	-0.395847	0.484086	-0.872852	1.50008	-0.977475	1.21195	0.435661	1.42858	3.98488	0.311368	-0.407982	4.36657	0.40158	0.319463	-0.498045	0.128921
243.nii.gz	1.38875	1.63952	-0.0306511	0.636826	0.611834	-0.69168	0.845784	2.65912	0.426474	2.73437	1.00131	-0.0924106	0.508419	2.62087	0.402052	-0.0306511	-0.717726	0.201313	-0.320138	-0.131888	0.57856	0.19238	0.224671	0.0604403	0.496214	0.63406	0.0617751	-0.797294	-0.824045	-0.252071	-0.546731	0.229068	0.244541	-0.682014	-0.212271	-0.648533	0.650608	-0.849292	0.641561	0.206018	0.298201	0.00765166	0.836744	-0.853725	-0.334726	0.205542	-0.262218	-0.862647	-0.746483
245.nii.gz	1.55047	2.02408	-0.060444	0.851169	0.555883	-0.0470624	1.4827	2.5274	0.642741	2.20121	-0.361643	1.13258	0.514171	2.51766	0.610154	-0.060444	-0.782853	0.682706	1.08583	0.301411	0.999153	0.489944	0.259101	0.5085	0.354074	0.490316	0.329232	-0.473882	-0.496437	0.82307	0.818286	-0.0738896	0.609566	-0.506936	1.11287	-0.592378	0.566634	-0.643238	0.701715	0.434755	0.802995	-0.076374	0.473258	-0.588139	-0.390084	0.680737	1.09191	-0.636038	0.494764
246.nii.gz	-0.758336	-0.551903	-0.686006	-0.242933	-0.134532	-0.197534	-1.23187	-0.636672	-0.203295	-0.333627	-0.319145	-0.562076	-0.134663	-0.64638	-0.907142	-0.686006	-0.0976409	-0.381947	-0.0994814	-0.552732	-0.27583	-0.485665	-0.168555	-0.842188	0.0322711	0.0273283	-0.234765	-0.31114	-0.356328	-0.792478	-0.946094	-0.117244	0.432946	-0.308129	0.0526561	-0.155311	-0.263768	-0.343388	-0.28617	-0.405603	-0.510243	-0.616749	-0.132704	0.0432316	-0.829259	-0.368225	-0.10281	-0.127174	0.148751
247.nii.gz	-0.271421	1.26081	3.48703	1.26384	0.875189	-0.42224	1.79537	1.08547	1.05821	1.23025	-1.02233	1.72881	0.987663	1.12473	-0.0211932	3.48703	-1.06811	1.06535	1.19638	0.767275	-0.346136	0.946705	1.05882	0.0680951	1.11827	1.31575	1.04205	-1.1091	-1.08599	0.645595	0.53071	1.39495	-1.71806	-0.990483	1.1974	-0.9923	1.87052	-1.25729	1.40988	1.00038	1.31477	3.63628	1.02501	-0.990048	2.87227	1.06454	1.17636	-0.968598	0.334009
248.nii.gz	1.23413	1.0481	-0.00521763	0.350492	0.0412308	-0.335059	0.241705	1.53864	0.0689636	1.2766	0.44651	-0.124472	0.134727	1.50545	0.222416	-0.00521763	-0.492302	-0.0878781	-0.183162	-0.337958	0.234711	-0.110956	-0.00393868	-0.0789866	0.165256	0.359401	-0.0500963	-0.375153	-0.398994	-0.133988	-0.282294	0.484592	-0.0873233	-0.300629	-0.0501306	-0.587877	0.581547	-0.666327	0.516569	-0.082736	0.843718	-0.120126	-0.237036	-0.237065	-0.150557	-0.0856532	-0.155187	-0.180305	-0.168986
250.nii.gz	-1.67507	0.442475	-0.418628	1.01993	0.942883	0.459026	0.442302	0.34549	1.49284	1.35425	-1.73097	1.33041	1.05798	0.444547	-1.51301	-0.418628	-0.741774	1.86797	2.00925	2.63693	-3.44528	1.79135	1.98649	0.481108	1.27407	0.839438	2.49685	-0.749477	-0.656745	-0.0320471	0.315225	-1.11293	1.20224	-0.294919	1.78812	-0.413246	0.234359	-0.482027	0.739467	1.88803	0.558406	-0.316331	0.651588	-0.916171	-0.68204	1.88664	2.10977	-0.805173	1.61398
251.nii.gz	0.615325	-0.237851	0.369631	-0.363838	-0.440906	-0.0876436	-0.833031	0.327214	-0.545445	0.525409	0.162772	-0.61161	-0.426052	0.283561	-0.691238	0.369631	0.124558	-0.671135	-0.260739	-0.572784	-0.196896	-0.595253	-0.524748	-0.148992	-0.357879	-0.0638875	-0.589303	0.0571257	-0.00341928	-0.190798	-0.390919	1.16341	-1.6573	0.0156412	-0.122328	-0.403297	0.331965	-0.502114	-0.0203934	-0.588505	0.131623	0.194189	-0.376326	-0.216174	0.792453	-0.669261	-0.280033	-0.0268123	-0.114743
253.nii.gz	1.26464	0.998662	-0.772386	-0.0808732	-0.39947	-0.193299	0.579854	1.04652	-0.0753594	0.577582	0.579205	0.00224521	-0.285318	1.02448	1.56852	-0.772386	0.176763	-0.051018	-0.451694	-0.240531	1.30896	0.0655153	-0.471519	1.05826	-0.341182	-0.400999	-0.520971	0.159245	0.127068	0.464649	0.36175	-1.43582	1.1995	0.109774	-0.372605	0.35587	-0.719599	0.606601	-0.28544	-0.0872427	-0.369703	-0.749749	-0.82275	0.203119	-0.946196	-0.0774066	-0.455869	0.441165	-0.418639
Validation cohort
ID	log-sigma-2-0-mm-3D_firstorder_10Percentile	log-sigma-2-0-mm-3D_firstorder_90Percentile	log-sigma-2-0-mm-3D_firstorder_Energy	log-sigma-2-0-mm-3D_firstorder_Entropy	log-sigma-2-0-mm-3D_firstorder_InterquartileRange	log-sigma-2-0-mm-3D_firstorder_Kurtosis	log-sigma-2-0-mm-3D_firstorder_Maximum	log-sigma-2-0-mm-3D_firstorder_Mean	log-sigma-2-0-mm-3D_firstorder_MeanAbsoluteDeviation	log-sigma-2-0-mm-3D_firstorder_Median	log-sigma-2-0-mm-3D_firstorder_Minimum	log-sigma-2-0-mm-3D_firstorder_Range	log-sigma-2-0-mm-3D_firstorder_RobustMeanAbsoluteDeviation	log-sigma-2-0-mm-3D_firstorder_RootMeanSquared	log-sigma-2-0-mm-3D_firstorder_Skewness	log-sigma-2-0-mm-3D_firstorder_TotalEnergy	log-sigma-2-0-mm-3D_firstorder_Uniformity	log-sigma-2-0-mm-3D_firstorder_Variance	log-sigma-2-0-mm-3D_glcm_Autocorrelation	log-sigma-2-0-mm-3D_glcm_ClusterProminence	log-sigma-2-0-mm-3D_glcm_ClusterShade	log-sigma-2-0-mm-3D_glcm_ClusterTendency	log-sigma-2-0-mm-3D_glcm_Contrast	log-sigma-2-0-mm-3D_glcm_Correlation	log-sigma-2-0-mm-3D_glcm_DifferenceAverage	log-sigma-2-0-mm-3D_glcm_DifferenceEntropy	log-sigma-2-0-mm-3D_glcm_DifferenceVariance	log-sigma-2-0-mm-3D_glcm_Id	log-sigma-2-0-mm-3D_glcm_Idm	log-sigma-2-0-mm-3D_glcm_Idmn	log-sigma-2-0-mm-3D_glcm_Idn	log-sigma-2-0-mm-3D_glcm_Imc1	log-sigma-2-0-mm-3D_glcm_Imc2	log-sigma-2-0-mm-3D_glcm_InverseVariance	log-sigma-2-0-mm-3D_glcm_JointAverage	log-sigma-2-0-mm-3D_glcm_JointEnergy	log-sigma-2-0-mm-3D_glcm_JointEntropy	log-sigma-2-0-mm-3D_glcm_MaximumProbability	log-sigma-2-0-mm-3D_glcm_SumEntropy	log-sigma-2-0-mm-3D_glcm_SumSquares	log-sigma-2-0-mm-3D_gldm_DependenceEntropy	log-sigma-2-0-mm-3D_gldm_DependenceNonUniformity	log-sigma-2-0-mm-3D_gldm_DependenceNonUniformityNormalized	log-sigma-2-0-mm-3D_gldm_DependenceVariance	log-sigma-2-0-mm-3D_gldm_GrayLevelNonUniformity	log-sigma-2-0-mm-3D_gldm_GrayLevelVariance	log-sigma-2-0-mm-3D_gldm_HighGrayLevelEmphasis	log-sigma-2-0-mm-3D_gldm_LargeDependenceEmphasis	log-sigma-2-0-mm-3D_gldm_LargeDependenceHighGrayLevelEmphasis
0val.nii.gz	-3.40871	1.68472	2.36739	2.13253	3.79681	-0.892381	2.0264	-0.616274	3.14459	-1.18868	-0.696414	1.67449	3.65017	-0.419168	0.901733	2.36739	-1.60412	3.62322	0.477708	4.39664	0.644443	4.13005	3.94076	0.850776	3.23637	2.44066	3.45924	-2.25954	-2.1487	-0.752623	-1.10509	0.204104	0.825033	-2.50607	0.5511	-1.3381	2.39338	-1.56353	2.35716	4.11644	1.32279	4.24154	3.41177	-1.43597	0.351875	3.64572	0.53812	-1.58096	-0.662984
10val.nii.gz	-0.566504	-1.29074	-0.878175	-1.0602	-0.8655	-0.421044	-1.40767	-1.3755	-0.985121	-1.28354	0.752979	-1.34393	-0.827595	-1.39357	-0.304446	-0.878175	0.980399	-0.991945	-0.90026	-0.78043	0.337596	-0.861407	-0.977858	0.504489	-1.02147	-1.3003	-1.14729	0.970525	0.944814	-0.104605	-0.259515	-1.16586	0.48045	0.831778	-0.951292	1.01395	-1.16979	0.997132	-1.07746	-0.901977	-2.25141	-0.740921	0.00852916	-0.727627	-0.67392	-0.978141	-0.928539	0.0951367	-0.702859
11val.nii.gz	-0.499182	-0.399492	-0.0408613	0.160269	-0.317607	0.162043	-0.0658817	-0.487923	-0.127689	-0.337568	-0.45448	0.265856	-0.331783	-0.482216	-0.48556	-0.0408613	-0.151219	-0.120087	0.19405	0.206769	-1.19282	-0.0450163	-0.477144	1.24796	-0.474978	-0.129099	-0.368414	0.53684	0.522063	0.847816	0.982563	-0.0389375	0.32812	0.213352	0.369967	-0.202184	0.0276628	0.0735545	0.0773244	-0.165739	0.776869	-0.215021	-0.642317	0.763392	0.0869894	-0.120263	0.150891	0.385785	0.525806
12val.nii.gz	-0.388464	-0.502979	0.115821	0.103787	0.107338	-0.419805	-0.399346	-0.642132	-0.0944193	-0.514206	0.0154538	-0.248235	0.0247305	-0.643503	-0.195551	0.115821	-0.366691	-0.331726	-0.285171	-0.478925	-0.204514	-0.237909	-0.301498	0.506584	-0.20203	0.106136	-0.245363	-0.0024973	-0.009309	0.259955	0.182787	0.653342	-0.142062	0.298755	-0.120338	-0.568497	0.343897	-0.597579	0.329118	-0.257863	0.307794	0.0252756	-0.128015	-0.290993	0.138608	-0.342307	-0.311437	-0.284489	-0.218368
13val.nii.gz	0.527309	0.518393	-0.232889	0.481702	0.189857	-0.354256	0.0686313	1.02863	0.298013	1.46854	0.394956	-0.224259	0.206753	1.0134	-0.256319	-0.232889	-0.601872	0.172151	-0.367686	-0.343792	-0.281214	-0.14124	-0.0942652	-0.0417424	0.11106	0.28271	-0.16482	-0.375606	-0.432411	-0.242849	-0.438541	0.181401	0.279795	-0.521523	-0.217703	-0.60534	0.306118	-0.736037	0.289703	-0.1295	0.36496	-0.205686	0.321781	-0.695238	-0.349266	0.163455	-0.372091	-0.671968	-0.479639
14val.nii.gz	0.999161	-0.105686	-0.242317	-0.315538	-0.771266	-0.0568063	0.0829498	0.401063	-0.588958	0.140444	0.159976	-0.0579861	-0.705201	0.363488	0.484843	-0.242317	0.288601	-0.574868	-0.285638	-0.634773	0.563482	-0.643482	-0.587959	-0.206573	-0.611692	-0.418615	-0.499858	0.563013	0.583559	0.63713	0.723371	0.331131	-0.158572	0.878071	-0.108826	0.15027	-0.322398	0.394144	-0.293048	-0.634115	-0.260073	-0.374957	-0.685874	0.281366	0.0205032	-0.593477	-0.3247	0.436924	-0.0596526
15val.nii.gz	0.196484	-1.24229	-0.851374	-1.08699	-0.998959	0.388996	-1.36752	-1.13493	-1.01097	-0.954279	0.542694	-1.17885	-0.986011	-1.15611	-1.09114	-0.851374	1.0361	-0.945921	-0.754412	-0.736505	0.164629	-0.823778	-0.497551	-0.969926	-0.586958	-0.74931	-0.495928	0.736272	0.755012	-0.916608	-0.575086	-0.699995	0.213927	0.64159	-0.709314	1.13823	-1.19224	1.01161	-1.17186	-0.740758	-1.0732	-0.759876	-0.648572	0.835213	-0.62532	-0.915304	-0.752912	0.467421	-0.410954
16val.nii.gz	0.255476	-0.644641	-0.006508	-0.549979	-0.725175	2.24364	-0.517573	-0.374086	-0.582622	-0.105768	-1.50965	0.705161	-0.813059	-0.386186	-1.9531	-0.006508	0.642257	-0.421816	1.53016	0.156119	-1.27872	-0.367264	-0.426565	0.306087	-0.488969	-0.168016	-0.235956	0.588625	0.569358	1.07505	1.34301	0.574609	-0.483908	0.193287	1.4603	0.444957	-0.385541	1.00281	-0.458733	-0.387248	-0.0818313	-0.237422	-0.833918	1.13604	0.537459	-0.418014	1.51893	0.869834	2.45828
17val.nii.gz	1.01681	-0.94136	-0.674947	-1.55165	-1.19184	0.913883	-1.16467	-0.340687	-1.28434	-0.300893	0.604992	-1.09984	-1.16072	-0.38771	-0.945535	-0.674947	1.62251	-1.10188	-0.77397	-0.820265	0.442366	-1.14571	-1.13639	-1.4807	-1.34699	-1.52668	-1.28323	1.49076	1.54624	0.687619	0.66947	1.3153	-2.1973	1.85669	-0.733165	1.43499	-1.35777	1.18336	-1.53896	-1.15395	-1.27321	-0.684608	-1.06295	0.168112	-0.221324	-1.1233	-0.802838	0.793602	-0.423664
18val.nii.gz	0.992544	-1.10686	-0.0503597	-1.63938	-1.24301	2.30051	-0.960881	-0.633213	-1.41429	-0.739248	0.024018	-0.58845	-1.30718	-0.675981	-1.27217	-0.0503597	1.88491	-1.1483	-0.347953	-0.796179	0.37928	-1.12164	-1.11536	-1.0307	-1.43914	-1.4675	-1.17138	1.96452	1.97598	1.10354	1.45935	1.52866	-2.57143	1.1176	-0.169339	2.01962	-1.33443	2.29173	-1.46104	-1.13051	-0.524542	-0.427569	-1.60199	2.80654	1.1215	-1.15542	-0.35027	2.82969	0.874543
19val.nii.gz	-0.299775	0.323624	0.977966	0.650353	0.421347	-0.548292	0.458442	0.353109	0.323781	0.360289	-0.214503	0.417058	0.382544	0.35013	0.45563	0.977966	-0.745918	0.0994508	0.0782166	-0.265207	0.0342888	0.0378715	-0.216638	0.828798	0.0426935	0.318571	-0.361128	-0.349224	-0.375631	0.676517	0.487949	0.751877	-0.11877	-0.185271	0.257823	-0.808878	0.771349	-0.834923	0.6936	-0.0326211	0.876701	0.909361	0.501509	-0.394216	0.570337	0.101386	0.112659	-0.616734	-0.150409
1val.nii.gz	1.12511	1.52091	-0.290501	0.476061	0.764073	-0.760154	0.40505	1.53951	0.674238	0.387515	0.999022	-0.429394	0.865336	1.51806	1.22684	-0.290501	-0.576991	0.29045	-0.542186	-0.278004	1.00696	0.468478	0.123005	1.09718	0.226326	0.204091	0.0216212	-0.254367	-0.246354	-0.519631	-0.527218	-1.16547	1.00962	-0.223217	-0.465029	-0.512602	0.21759	-0.509079	0.506264	0.376738	0.601162	-0.303538	0.0769603	-0.500143	-0.399589	0.283156	-0.618971	-0.429362	-0.589606
20val.nii.gz	0.0717393	-0.906568	-0.843362	-0.629167	-0.773621	-0.557787	-1.10383	-0.870324	-0.759845	-0.80129	0.887608	-1.25333	-0.623338	-0.893089	0.0228277	-0.843362	0.337118	-0.8587	-0.97633	-0.760275	0.320953	-0.767886	-0.680424	-0.639718	-0.453408	-0.627465	-0.925168	-0.0314724	-0.0551865	-1.14066	-1.41351	-0.818199	0.550653	0.590947	-1.08798	0.254855	-0.681464	0.171364	-0.757285	-0.750805	-1.35538	-0.689381	0.444189	-0.722466	-0.71514	-0.842102	-0.990535	-0.550903	-0.856442
21val.nii.gz	0.615114	1.32769	-0.669553	0.675491	0.30785	-0.522229	0.625328	0.955815	0.598905	0.624827	0.123068	0.289846	0.415131	0.960943	0.923618	-0.669553	-0.616706	0.551277	-0.0478306	-0.0147141	0.210013	0.260349	-0.161231	1.20507	-0.0663882	-0.0239811	-0.124737	0.0244058	-0.0087387	0.534557	0.515549	-2.17569	1.17809	-0.316695	0.1203	0.219196	-0.494185	0.437465	-0.122425	0.145452	0.441871	-0.565716	0.339691	1.24594	-0.719758	0.517091	0.0364092	0.128316	0.0777711
22val.nii.gz	0.192748	0.574151	0.949851	0.45661	0.406651	-0.63894	0.48349	1.02051	0.238892	1.25751	0.713835	-0.191224	0.371478	0.993889	0.201647	0.949851	-0.668686	-0.063393	-0.554807	-0.443859	0.0855993	-0.0631903	0.0558647	0.0585416	0.230767	0.584758	0.0903928	-0.442465	-0.463874	-0.201054	-0.361161	1.25861	-0.720952	-0.335062	-0.453962	-0.906194	0.969671	-0.975731	0.711445	-0.0306454	0.868481	0.628245	-0.050455	-0.358513	0.586742	-0.0626687	-0.551588	-0.359099	-0.509243
23val.nii.gz	-1.43472	0.107366	-0.11871	0.917199	0.870847	-0.418207	0.0742925	-0.588057	0.809157	-0.286032	-1.09899	0.78201	0.806411	-0.542033	-0.0155799	-0.11871	-0.912771	0.633999	0.98409	0.0001615	-0.234586	0.441314	1.06949	-0.619177	1.21277	1.18295	1.01303	-1.20412	-1.19419	-0.0887841	-0.35282	-0.35042	0.805574	-1.1989	1.05126	-0.906242	0.859564	-0.939581	0.732658	0.620364	0.627651	0.117248	1.22982	-1.0439	-0.358184	0.623518	0.920479	-1.1124	-0.0278466
24val.nii.gz	0.697786	1.04383	0.929535	0.632914	0.89253	-0.743158	0.401444	1.49611	0.466644	1.48813	0.479796	-0.0829806	0.744162	1.46629	0.530311	0.929535	-0.844236	0.098254	-0.337855	-0.338476	0.278409	0.176984	0.30323	0.210171	0.60232	0.717478	0.088228	-0.86589	-0.891278	-0.328336	-0.63583	0.767162	-0.0318983	-0.800628	-0.190549	-0.970451	1.02289	-1.06265	0.841928	0.213804	0.540674	0.984892	0.96365	-0.944674	0.387416	0.0977453	-0.291585	-0.990489	-0.606211
25val.nii.gz	-0.421835	1.76813	1.37251	1.48942	1.74076	-0.557316	2.17528	2.15886	1.67822	2.67485	-0.636914	1.72322	1.72662	2.19284	0.198672	1.37251	-1.2274	1.73973	1.19948	1.62788	-1.46803	1.73164	1.54321	0.80393	1.53766	1.59175	1.63946	-1.40541	-1.39981	0.391606	0.156771	0.526824	0.459276	-1.5889	1.18518	-1.17696	1.71916	-1.23563	1.62741	1.69557	1.29959	1.50799	1.30721	-1.05832	0.258216	1.73421	1.12971	-1.13605	0.0499013
26val.nii.gz	-0.91958	-0.49583	0.465312	0.19554	-0.134333	-0.0704346	-0.613179	-0.775283	0.0718458	-0.325898	-0.592044	0.0322188	-0.0620731	-0.757906	-0.747828	0.465312	-0.283724	-0.0216987	0.27315	-0.0052321	-1.00576	0.192402	0.287896	0.366028	0.200622	0.588009	0.689995	-0.0180231	-0.0068479	-0.0115564	0.134907	0.575991	-0.0002153	-0.219135	0.446755	-0.592042	0.58435	-0.280712	0.642434	0.220807	0.845432	0.176119	-0.521995	0.814556	0.555016	-0.0082721	0.32955	0.36811	0.719098
27val.nii.gz	-2.65503	0.720499	0.155605	1.41481	1.58145	-0.622203	0.275542	-0.379714	1.72384	0.314256	-0.843773	0.730553	1.77383	-0.283485	0.028388	0.155605	-1.2101	1.73383	0.639134	1.286	-1.81425	1.69307	2.77682	-0.392	2.58212	2.01278	2.24609	-2.05157	-1.98259	-1.30947	-1.59188	0.0971172	0.696097	-2.24095	0.753496	-1.18013	1.64144	-1.28662	1.48726	2.01079	0.7737	0.639777	2.18115	-1.16496	-0.340646	1.71444	0.751679	-1.32184	-0.268441
28val.nii.gz	1.10162	0.248465	-0.181806	0.0943906	-0.361838	-0.184595	0.164287	0.986444	-0.234646	1.17661	0.250547	-0.0703402	-0.314345	0.948112	-0.109168	-0.181806	-0.185651	-0.317464	-0.194491	-0.509108	0.1711	-0.337888	-0.162721	-0.153146	-0.0031876	0.278006	-0.162682	-0.22532	-0.250245	0.242179	0.105396	0.488747	-0.0400168	-0.100758	-0.0130634	-0.468071	0.252072	-0.383119	0.203895	-0.292322	0.0888672	-0.240514	-0.107348	-0.243729	-0.127115	-0.314677	-0.213831	-0.308286	-0.225635
29val.nii.gz	-1.32112	-0.563802	-0.602218	0.388428	-0.182993	-0.381508	-0.394805	-1.26823	0.170342	-1.14378	-0.0597526	-0.195044	-0.0018386	-1.23399	-0.0259645	-0.602218	-0.415353	0.0828106	-0.365542	-0.31478	-0.122562	-0.0278028	-0.0857494	0.237736	-0.0801445	-0.0779839	0.00579101	0.104333	0.0835939	0.00857881	0.0818159	-1.32451	0.936412	-0.145409	-0.222041	-0.161031	-0.198366	-0.129897	0.149534	-0.0441973	0.454496	-0.547234	-0.290337	-0.0790241	-0.579265	0.0682128	-0.395122	-0.13713	-0.3017
2val.nii.gz	1.46083	0.821217	0.078505	-0.0268354	-0.209205	-0.565036	0.596216	1.36035	-0.267921	0.881722	1.22584	-0.467796	-0.281412	1.30802	1.48253	0.078505	-0.0887681	-0.426904	-0.822192	-0.557315	1.12966	-0.330962	-0.65875	1.35332	-0.58992	-0.31355	-0.706255	0.433684	0.400795	0.404738	0.300102	0.46208	-0.0918262	0.368091	-0.844239	-0.179398	0.0899612	0.0792951	0.142918	-0.425344	0.494834	-0.253394	-0.96545	0.689455	0.17873	-0.400707	-0.825892	0.679346	-0.570542
30val.nii.gz	0.425373	-0.478928	-0.331225	-0.275139	-0.317682	-0.375478	-0.290119	-0.147971	-0.539498	-0.363092	0.456539	-0.479282	-0.375006	-0.178915	0.232255	-0.331225	0.00155474	-0.694011	-0.583764	-0.690777	0.256284	-0.64095	-0.468237	-0.495655	-0.278937	-0.216773	-0.611167	-0.140445	-0.159664	0.0913168	-0.165653	0.532449	-0.201393	0.437078	-0.474541	-0.336316	-0.0305044	-0.436389	-0.160349	-0.598935	-0.549318	-0.295145	0.114836	-0.766423	-0.181225	-0.691531	-0.600447	-0.539773	-0.584925
31val.nii.gz	0.980598	1.11002	-0.362527	0.514382	0.28108	-0.41855	0.971709	1.2738	0.435595	0.413783	0.243881	0.415057	0.330696	1.25824	1.48262	-0.362527	-0.506688	0.283028	-0.231867	-0.202958	1.5741	-0.0303435	-0.312344	0.677831	-0.301894	0.00705063	-0.12448	0.371949	0.375472	0.790498	0.922707	-0.525952	0.614649	0.214735	-0.0700558	-0.0777324	-0.0165853	0.171685	0.0991358	-0.109135	1.03084	-0.478239	-0.761589	1.00913	-0.430782	0.282521	-0.128752	0.597133	0.0195975
32val.nii.gz	-1.00702	-1.55453	-0.95748	-1.02369	-0.375899	-0.784089	-1.58964	-1.85091	-0.823515	-1.77715	1.09532	-1.68213	-0.535721	-1.85667	-0.0855799	-0.95748	0.607547	-0.962023	-1.17197	-0.810721	0.408691	-0.941352	-0.776287	-1.34272	-0.552423	-1.30907	-1.11295	-0.0576151	-0.0867979	-2.91401	-2.78293	-1.91411	0.585872	0.816378	-1.50547	1.32647	-1.42754	0.928508	-1.46452	-0.904309	-2.22505	-0.80392	0.0215521	-0.477219	-0.834943	-0.936002	-1.18275	-0.474617	-0.948854
33val.nii.gz	-0.290918	0.186992	0.213091	0.586522	0.712447	-0.242469	0.114542	0.271167	0.485769	0.811359	-0.714935	0.548167	0.556782	0.277818	-0.300049	0.213091	-0.670239	0.254519	0.575177	0.228942	-1.05761	0.465024	0.218951	1.00906	0.399446	0.655337	0.240877	-0.605856	-0.638496	0.315733	0.141918	0.481104	0.214312	-0.617109	0.706978	-0.860227	0.843744	-0.958323	0.8618	0.400922	0.579127	0.149136	0.166483	-0.715562	0.0109033	0.264529	0.578631	-0.621611	0.181189
34val.nii.gz	0.442256	-1.08983	-0.719818	-1.3832	-1.15544	-0.222702	-1.24829	-0.749572	-1.26882	-0.834129	0.966443	-1.3923	-1.18744	-0.787852	-0.270642	-0.719818	1.57979	-1.11132	-0.973968	-0.810781	0.411675	-1.04304	-0.892709	-1.65543	-0.961097	-0.987228	-0.983244	1.00432	0.992122	-0.743846	-0.676159	0.665448	-0.937018	0.805243	-1.06882	1.30999	-1.0838	1.63048	-1.18486	-1.01106	-1.41428	-0.7185	-1.18594	1.2873	-0.305053	-1.11151	-0.984433	1.53624	-0.524352
35val.nii.gz	0.76518	0.263818	-0.592796	0.168654	-0.321815	-0.213734	0.488774	0.662599	-0.201285	0.601306	0.158067	0.185015	-0.294419	0.634552	0.669872	-0.592796	-0.242157	-0.260874	-0.294591	-0.511764	0.686114	-0.312864	0.189964	-1.09229	0.198996	0.232009	0.471994	-0.358161	-0.353113	0.119901	0.0880433	-0.661434	0.688234	0.0475827	-0.120729	-0.344446	0.015885	-0.234291	-0.0326362	-0.175846	0.0745126	-0.538934	-0.0543456	-0.439117	-0.558285	-0.235652	-0.261544	-0.365306	-0.332856
36val.nii.gz	-0.421658	1.42246	3.6103	1.3773	1.43972	-0.634993	1.68063	1.45325	1.3474	1.69779	-0.280506	1.18934	1.41973	1.48073	0.582486	3.6103	-1.19138	1.25094	0.398577	1.18509	0.0162279	1.58225	1.00306	1.34378	1.1539	1.31441	0.910263	-1.18489	-1.19852	0.360119	0.106367	1.15143	-0.20686	-1.35439	0.525909	-1.22064	1.95362	-1.37183	1.73406	1.43598	1.74923	3.30914	0.750437	-0.857723	1.61291	1.25354	0.408112	-0.897712	-0.133055
37val.nii.gz	-0.728316	1.703	0.221504	1.58315	1.89498	-0.555737	1.68856	1.39662	1.79898	1.82212	-0.653985	1.44478	1.79935	1.45942	0.251895	0.221504	-1.29885	1.9462	0.916346	1.86944	-0.242515	1.98782	1.97438	0.61416	2.05257	1.65479	1.59514	-1.88458	-1.85626	0.0378448	-0.398226	-0.80005	1.13548	-1.95267	0.963788	-1.11982	1.34854	-1.30817	1.45303	2.00289	0.788502	0.698525	2.43741	-1.3301	-0.396866	1.99164	0.940374	-1.43809	-0.317604
38val.nii.gz	0.659573	-0.678858	0.0334224	-0.694102	-0.816855	4.07739	-0.707412	-0.509013	-0.80137	-0.584663	-1.67462	0.702833	-0.813893	-0.526418	-2.4881	0.0334224	0.61001	-0.589051	1.39793	0.0384574	-0.708989	-0.613962	-0.611621	0.159012	-0.845721	-0.87125	-0.369772	0.901608	0.929847	1.20314	1.63789	0.612354	-0.558871	1.24298	1.37077	0.387101	-0.544402	0.487622	-0.544791	-0.619121	-0.275031	-0.153791	-0.600527	0.00859074	0.585446	-0.593255	1.45817	0.336834	1.70251
39val.nii.gz	0.114218	0.591556	-0.136333	0.732733	0.394788	-0.438627	1.27259	0.99665	0.500164	0.965876	0.594118	0.359153	0.39218	0.992802	0.894118	-0.136333	-0.743068	0.388447	-0.597345	-0.0036391	0.880611	0.2795	0.28257	0.33322	0.477624	0.664452	0.295898	-0.638289	-0.66906	0.0954469	-0.0976465	-0.0149299	0.558788	-0.743592	-0.52418	-0.777942	0.694842	-0.757123	0.743432	0.282999	0.815127	-0.109825	0.401037	-0.143929	-0.330311	0.383075	-0.535943	-0.470778	-0.543823
3val.nii.gz	0.78172	-0.706399	3.52738	-0.605243	-0.929314	1.99287	0.226484	-0.30454	-0.817363	-0.325977	-1.68172	1.26385	-0.941577	-0.328113	-1.31474	3.52738	0.748679	-0.618472	1.53288	-0.179553	-0.347583	-0.425577	-0.595989	0.917254	-0.820199	-0.49455	-0.315078	1.07085	1.09158	1.36119	1.93674	1.14411	-0.974219	0.884409	1.46233	0.12123	-0.0138639	0.139831	0.0152596	-0.477044	0.688181	1.63412	-1.23782	0.952153	5.8907	-0.615871	1.52729	1.23076	2.78844
40val.nii.gz	-0.135042	-0.281741	-0.05694	0.101736	-0.0737395	1.87745	-0.454488	-0.223236	0.0462133	0.305136	-2.32177	1.28792	-0.123211	-0.210225	-1.86668	-0.05694	-0.212314	0.148805	2.5692	0.368707	-1.41911	-0.0856723	0.296609	-0.52583	0.306399	0.54661	0.613327	-0.378896	-0.413337	0.815059	0.882133	0.6664	-0.219792	-0.551277	2.13205	-0.529865	0.3258	-0.411107	0.172687	0.0199377	0.151614	-0.0797323	0.0665734	-0.260506	0.0288794	0.178928	2.61323	-0.435424	1.85435
41val.nii.gz	1.46511	-0.572429	-0.770955	-1.22666	-1.03056	-0.0705852	-0.22126	0.1398	-1.05164	-0.457501	1.80208	-1.34154	-0.980568	0.0876609	2.30588	-0.770955	1.2228	-0.98724	-1.24945	-0.762641	0.832277	-0.910749	-1.03521	0.0910087	-1.13999	-1.50287	-1.19458	1.01887	1.08436	-0.204217	-0.359537	-0.0563535	-0.342494	2.00279	-1.74408	1.22688	-1.25759	0.730263	-1.26349	-0.954016	-1.52923	-0.712576	-0.625482	-0.164979	-0.482849	-0.990743	-1.276	0.814694	-1.0163
42val.nii.gz	0.716345	1.10043	-0.651159	0.70812	0.434521	-0.281957	1.28817	0.772868	0.981095	0.0198649	-0.373073	1.01772	0.64117	0.817065	0.383106	-0.651159	-0.45278	1.25537	0.405775	0.63495	0.586166	0.586424	0.757064	0.0963998	0.129981	-0.224151	1.90798	0.439142	0.530186	0.507419	1.08365	-2.59284	1.24914	0.69436	0.560552	0.597953	-0.572057	0.90947	-0.178506	0.639477	0.580649	-0.613968	-0.351722	0.379091	-0.666504	1.21398	0.493222	0.0924333	0.379833
43val.nii.gz	-0.0997415	-0.972152	-0.579684	-0.727518	-0.593205	0.405951	-0.9321	-1.03317	-0.794933	-0.992067	0.0812023	-0.609696	-0.740735	-1.04881	-0.645006	-0.579684	0.590488	-0.791343	-0.428411	-0.649447	0.0362796	-0.716167	-0.620889	-0.623315	-0.606203	-0.460174	-0.637581	0.568144	0.537011	0.167136	0.146176	0.678005	-0.870071	0.306338	-0.27608	0.38195	-0.588095	0.679787	-0.655159	-0.696421	-0.668877	-0.58225	-0.723504	0.255627	-0.292144	-0.79165	-0.408734	0.469318	-0.0662941
44val.nii.gz	-1.71945	1.09176	1.21169	1.42363	1.3721	-0.627336	1.69243	0.600573	1.53649	1.15806	-0.116208	1.08607	1.41605	0.668568	0.2358	1.21169	-1.18801	1.65219	0.32736	1.22126	-0.49639	1.441	1.05716	0.923212	1.10495	1.24996	1.20856	-1.15117	-1.15457	0.350005	0.167283	0.339488	0.526022	-1.0869	0.464181	-1.1145	1.52771	-1.18428	1.46036	1.34778	1.37828	1.3799	1.13025	-0.811457	0.272937	1.65931	0.238145	-0.997324	-0.267885
45val.nii.gz	0.889441	-1.60403	-0.892321	-2.57213	-1.30698	-0.753348	-1.61835	-1.06972	-1.72529	-1.30156	1.74113	-2.13277	-1.45268	-1.11325	0.399268	-0.892321	3.08085	-1.35663	-1.32068	-0.843487	0.505242	-1.26311	-1.3102	-1.58611	-1.68535	-2.30933	-1.52963	2.15091	2.17374	-1.88887	-1.5804	1.43489	-3.043	1.60726	-1.98614	3.14278	-2.12428	2.22396	-2.26839	-1.28818	-2.26483	-0.812563	-1.11801	0.368204	-0.449948	-1.37233	-1.35817	1.59477	-1.05639
46val.nii.gz	0.152826	0.149199	-0.16805	0.403486	0.0674364	-0.24389	0.347591	0.153555	0.100199	-0.0081038	-0.284205	0.397824	0.0971969	0.147561	0.304107	-0.16805	-0.500521	-0.0549978	0.0693618	-0.0986256	0.0842141	0.239601	-0.0196575	1.0729	0.167769	0.351012	-0.0203347	-0.44567	-0.467758	0.398059	0.230119	-0.0286958	0.514164	-0.20713	0.244082	-0.730841	0.588998	-0.675552	0.672136	0.169695	0.556723	-0.125898	0.34292	0.112047	-0.22739	-0.064177	0.0591036	-0.308338	-0.0506176
47val.nii.gz	0.581731	0.19886	-0.54251	0.168373	-0.147197	-0.119198	0.844795	0.218223	-0.0352495	-0.339196	0.0899387	0.442806	-0.254089	0.211803	1.3165	-0.54251	-0.154515	-0.0332349	-0.140957	0.0705597	1.58006	0.350248	-0.0059891	1.04072	-0.0128832	0.160779	0.271986	0.0629635	0.0637846	0.53428	0.627053	-1.56694	1.06444	-0.0315776	0.0214417	-0.0741654	-0.146503	0.0962728	0.187277	0.254392	0.219182	-0.522385	-0.293406	0.155925	-0.475363	-0.0242864	-0.134195	-0.0055556	-0.13319
48val.nii.gz	0.528751	-1.48689	-0.824147	-1.93326	-1.26376	-0.587755	-1.25778	-1.14852	-1.51758	-1.30932	1.5885	-1.81554	-1.2946	-1.18557	0.731884	-0.824147	2.2281	-1.26397	-1.26968	-0.839195	0.504278	-1.19766	-1.25834	-0.724999	-1.58278	-1.99737	-1.4621	2.02921	2.01896	-0.556558	-0.536399	0.950246	-2.11839	1.15631	-1.78803	2.43913	-1.74121	2.42155	-1.74778	-1.22589	-1.55792	-0.790486	-1.40587	1.28809	-0.397906	-1.2754	-1.30209	2.13953	-0.947173
49val.nii.gz	0.43356	-1.17482	-0.607125	-1.30597	-0.936029	-0.110653	-1.10438	-1.00716	-1.18842	-1.12794	0.813367	-1.20382	-1.02955	-1.03821	-0.344481	-0.607125	1.16821	-1.08335	-0.855489	-0.81012	0.406403	-1.07591	-1.00367	-1.44425	-1.04351	-1.15459	-1.18362	0.868712	0.88128	0.279311	0.0624236	1.3842	-2.0273	1.39576	-0.862953	0.855494	-1.05993	0.622854	-1.25878	-1.06598	-1.06976	-0.573205	-0.470466	0.94107	-0.186018	-1.07803	-0.885012	0.508849	-0.562571
4val.nii.gz	0.554289	-0.468227	-0.548979	-0.423085	-0.671594	-0.207219	-0.231924	-0.261287	-0.617063	-0.38889	0.593875	-0.536814	-0.638906	-0.286894	0.125841	-0.548979	0.26448	-0.639273	-0.702091	-0.703093	0.450498	-0.740789	-0.530556	-1.35613	-0.61457	-0.553886	-0.357291	0.682215	0.680024	0.0779142	0.209103	-0.551241	0.360424	0.568873	-0.637315	0.449914	-0.712163	0.565913	-0.637207	-0.689274	-0.38442	-0.518229	-0.275997	-0.106244	-0.357372	-0.645608	-0.770704	-0.105319	-0.622127
50val.nii.gz	-0.23831	-1.12567	0.200489	-0.767275	-1.07882	2.09753	-1.11928	-1.22085	-0.675639	-0.895748	-1.36257	0.248034	-0.97643	-1.21323	-2.31697	0.200489	1.00695	-0.418385	1.02356	0.1526	-1.32613	-0.471859	-0.698174	0.618657	-0.9827	-0.744223	-0.433272	1.39146	1.41403	1.11232	1.61804	0.860902	-1.00663	0.911504	1.08869	1.02286	-0.70719	1.56951	-0.680473	-0.539327	0.520248	-0.331932	-1.74148	3.72715	1.12232	-0.411071	0.983687	3.05356	3.84179
5val.nii.gz	-1.91619	-0.297526	-0.542034	0.736837	0.870423	0.663312	-0.601722	-1.20023	1.0995	-0.311545	-2.35055	1.21954	0.884039	-1.1021	-1.35769	-0.542034	-0.757651	1.37142	2.4204	2.63001	-4.12578	0.856923	1.09345	-0.413558	1.04713	0.762664	1.2929	-0.941781	-0.896475	0.331684	0.241433	-1.32511	1.04031	-0.656799	2.0271	-0.504286	0.151038	-0.614295	0.154095	0.930878	-0.326222	-0.354647	0.920409	-1.08042	-0.619496	1.36636	2.35755	-1.01013	0.865761
6val.nii.gz	0.353145	1.13433	-0.650539	0.5796	0.191056	-0.604478	0.637446	1.06141	0.431293	0.779243	0.741346	-0.117992	0.300893	1.05141	1.09022	-0.650539	-0.637989	0.294291	-0.578303	-0.0963001	1.39741	0.473726	0.328689	0.733574	0.688001	0.597533	0.0605027	-1.03322	-1.04823	-0.376932	-0.75583	-1.1919	1.04698	-0.733348	-0.50638	-0.65274	0.358257	-0.659359	0.535429	0.437833	0.00475513	-0.548537	0.365804	-0.729019	-0.709628	0.269332	-0.533793	-0.744265	-0.660241
7val.nii.gz	0.0461847	1.1732	0.853881	1.04349	0.67191	0.137535	1.15213	1.33817	0.855269	1.50999	-2.06455	2.07219	0.721346	1.35205	-0.197631	0.853881	-0.953552	0.915736	2.89622	1.02695	-0.92701	0.691079	0.508773	0.602962	0.761554	0.962506	0.420691	-0.941822	-0.974905	1.05939	1.00906	0.369439	0.412354	-1.08104	2.30969	-0.979792	1.10979	-1.0505	1.03735	0.646868	0.880359	0.947256	1.03496	-0.79119	0.242076	0.905936	2.82362	-0.968449	1.0776
8val.nii.gz	0.0706768	1.31905	-0.733489	0.335994	0.0817531	-0.589756	0.640359	0.324518	0.437781	-0.240765	0.984798	-0.279688	0.271326	0.332309	1.60296	-0.733489	-0.557068	0.302782	-0.86348	-0.209417	1.47377	0.244293	0.11298	0.551479	0.260735	0.211818	0.0562586	-0.360434	-0.403636	-0.277293	-0.381288	-1.35072	1.004	-0.69239	-0.931	-0.400247	-0.0931331	-0.594039	0.216632	0.21005	-0.139565	-0.655636	-0.201091	-0.244717	-0.755467	0.274193	-0.79345	-0.247024	-0.700361
9val.nii.gz	-0.742141	-1.41141	-0.932565	-0.936495	-0.697492	-0.464409	-1.51147	-1.7511	-0.845735	-1.62039	0.859813	-1.47747	-0.744533	-1.75595	-0.47591	-0.932565	0.66563	-0.900024	-1.0904	-0.800171	0.39451	-0.944863	-0.203954	-3.56792	0.0617499	-0.0508758	-0.372889	-0.365007	-0.367804	-4.29915	-3.2585	-0.668069	0.284791	0.00899393	-1.29114	0.361849	-0.862294	-0.029825	-1.17759	-0.747548	-1.47904	-0.782291	0.0475391	-0.64662	-0.792489	-0.880524	-1.08324	-0.298874	-0.883645
[truncated: 1,083 more columns]

## Sheet: Supplementary table4
Development cohort	log.sigma.2.0.mm.3D_firstorder_10Percentile	log.sigma.2.0.mm.3D_firstorder_90Percentile	log.sigma.2.0.mm.3D_firstorder_Energy	log.sigma.2.0.mm.3D_firstorder_Entropy	log.sigma.2.0.mm.3D_firstorder_InterquartileRange	log.sigma.2.0.mm.3D_firstorder_Kurtosis	log.sigma.2.0.mm.3D_firstorder_Maximum	log.sigma.2.0.mm.3D_firstorder_Mean	log.sigma.2.0.mm.3D_firstorder_MeanAbsoluteDeviation	log.sigma.2.0.mm.3D_firstorder_Median	log.sigma.2.0.mm.3D_firstorder_Minimum	log.sigma.2.0.mm.3D_firstorder_Range	log.sigma.2.0.mm.3D_firstorder_RobustMeanAbsoluteDeviation	log.sigma.2.0.mm.3D_firstorder_RootMeanSquared	log.sigma.2.0.mm.3D_firstorder_Skewness	log.sigma.2.0.mm.3D_firstorder_TotalEnergy	log.sigma.2.0.mm.3D_firstorder_Uniformity	log.sigma.2.0.mm.3D_firstorder_Variance	log.sigma.2.0.mm.3D_glcm_Autocorrelation	log.sigma.2.0.mm.3D_glcm_ClusterProminence	log.sigma.2.0.mm.3D_glcm_ClusterShade	log.sigma.2.0.mm.3D_glcm_ClusterTendency	log.sigma.2.0.mm.3D_glcm_Contrast	log.sigma.2.0.mm.3D_glcm_Correlation	log.sigma.2.0.mm.3D_glcm_DifferenceAverage	log.sigma.2.0.mm.3D_glcm_DifferenceEntropy	log.sigma.2.0.mm.3D_glcm_DifferenceVariance	log.sigma.2.0.mm.3D_glcm_Id	log.sigma.2.0.mm.3D_glcm_Idm	log.sigma.2.0.mm.3D_glcm_Idmn	log.sigma.2.0.mm.3D_glcm_Idn	log.sigma.2.0.mm.3D_glcm_Imc1	log.sigma.2.0.mm.3D_glcm_Imc2	log.sigma.2.0.mm.3D_glcm_InverseVariance	log.sigma.2.0.mm.3D_glcm_JointAverage	log.sigma.2.0.mm.3D_glcm_JointEnergy	log.sigma.2.0.mm.3D_glcm_JointEntropy	log.sigma.2.0.mm.3D_glcm_MaximumProbability	log.sigma.2.0.mm.3D_glcm_SumEntropy	log.sigma.2.0.mm.3D_glcm_SumSquares	log.sigma.2.0.mm.3D_gldm_DependenceEntropy	log.sigma.2.0.mm.3D_gldm_DependenceNonUniformity	log.sigma.2.0.mm.3D_gldm_DependenceNonUniformityNormalized	log.sigma.2.0.mm.3D_gldm_DependenceVariance	log.sigma.2.0.mm.3D_gldm_GrayLevelNonUniformity	log.sigma.2.0.mm.3D_gldm_GrayLevelVariance	log.sigma.2.0.mm.3D_gldm_HighGrayLevelEmphasis	log.sigma.2.0.mm.3D_gldm_LargeDependenceEmphasis	log.sigma.2.0.mm.3D_gldm_LargeDependenceHighGrayLevelEmphasis
0.nii.gz	0.603189	-1.016	-0.388508	-1.21053	-0.915392	-0.258881	-1.03904	-0.304378	-1.21371	-0.0917936	0.550955	-0.988964	-0.998917	-0.374241	-0.137782	-0.388508	0.949257	-1.17324	-0.705387	-0.847799	0.28036	-1.14332	-1.1509	0.113907	-1.28498	-1.3932	-1.19119	1.3459	1.34049	0.849901	0.748192	0.494149	-0.821071	1.31718	-0.632047	0.767991	-1.06129	0.942537	-1.10135	-1.16641	-0.0628194	-0.529006	-1.23808	1.47981	-0.0441134	-1.18064	-0.727648	1.42034	0.258356
1.nii.gz	0.304103	0.743017	-0.63735	0.235199	-0.152126	-0.38727	0.6683	0.347205	0.112683	-0.188662	0.886742	-0.211292	-0.162486	0.348312	1.35575	-0.63735	-0.183819	0.106198	-0.887822	-0.142162	1.15537	0.0706688	-0.519937	1.41143	-0.476217	-0.424147	-0.499749	0.307817	0.298253	0.365198	0.324104	-1.25388	1.31997	0.560492	-0.922237	-0.00671238	-0.287739	0.0241956	0.16882	-0.0881218	0.250369	-0.589696	-0.245758	-0.207092	-0.78802	0.0827329	-0.863806	-0.127516	-0.997097
2.nii.gz	1.04121	0.647673	0.0497998	-0.284834	-0.569006	-0.36019	0.790286	0.657741	-0.294251	-0.0652965	0.745605	-0.0429855	-0.420405	0.623632	1.48462	0.0497998	0.385054	-0.368211	-0.712156	-0.365224	1.0051	-0.246414	-1.05791	2.3405	-1.15602	-1.21809	-1.08635	1.15444	1.15522	1.56343	1.66892	-0.606732	0.670493	1.28816	-0.678844	0.62255	-0.576012	0.782391	-0.151078	-0.470915	0.678681	-0.254678	-1.09508	1.14552	0.395374	-0.373056	-0.685316	1.10469	-0.200435
3.nii.gz	0.69488	-0.259866	-0.188346	-0.952881	-1.24029	0.306362	0.115858	-0.162043	-0.873856	-0.654783	0.241765	-0.0967385	-1.13059	-0.203789	1.46429	-0.188346	1.26485	-0.699337	-0.381454	-0.498668	0.781484	-0.637635	-1.11455	1.75528	-1.33972	-1.40025	-1.07069	1.61473	1.63218	1.67677	1.98338	-0.314633	0.228794	1.43163	-0.263355	1.45511	-1.10252	1.62862	-0.882794	-0.778643	0.384937	-0.452155	-1.46004	2.51491	0.450374	-0.706513	-0.351841	2.20132	1.29657
4.nii.gz	0.377815	0.264379	-0.575772	0.248005	0.100119	-0.404421	0.950276	0.30251	0.0334107	-0.0456941	0.126345	0.474178	0.0296523	0.291373	0.789205	-0.575772	-0.354523	-0.0987615	-0.242001	-0.362135	0.683172	-0.102448	-0.0537039	-0.0315942	0.0423875	0.181131	0.0104745	-0.150603	-0.140507	0.593409	0.538948	-0.453444	0.820423	0.0380641	-0.11437	-0.319178	0.119172	-0.211469	0.214245	-0.0911206	0.0238999	-0.486448	0.238632	-0.131876	-0.749152	-0.130863	-0.229617	-0.272946	-0.409192
5.nii.gz	0.648708	1.39921	0.503027	1.09969	1.05774	0.482508	1.16298	1.90084	1.03574	2.53052	-1.34901	1.60694	0.96712	1.93778	-0.755711	0.503027	-0.998196	1.11439	2.0853	1.29596	-1.11173	0.952717	1.22857	-0.303793	1.21235	1.28539	1.30639	-1.12384	-1.10999	0.335807	0.226754	0.607766	-0.162252	-1.19745	1.84054	-0.919061	1.23602	-1.01085	1.11144	1.04502	0.917262	0.586229	0.947841	-0.847957	0.0408457	1.11663	2.10068	-0.887653	0.987048
7.nii.gz	-1.41571	0.954126	-0.743336	1.21801	0.819741	-0.175847	0.292435	0.347841	1.48534	1.41159	-0.766131	0.695553	1.04982	0.456463	-0.921808	-0.743336	-0.985029	1.8038	0.871817	2.46046	-2.41719	1.93038	2.14886	-0.140409	1.76779	1.55202	2.39921	-1.23188	-1.15559	-1.50556	-1.1648	-1.83295	1.8319	-1.27671	0.900583	-0.752488	0.657788	-0.584228	1.18262	2.02513	0.215288	-0.584756	0.86705	-0.621593	-1.07602	1.82585	0.914663	-0.819665	0.279045
8.nii.gz	0.255573	-0.682326	-0.417595	-0.440204	-0.354984	-0.779473	-0.484832	-0.289137	-0.631007	-0.242542	1.33313	-1.19615	-0.403707	-0.335875	0.505229	-0.417595	0.0652329	-0.80921	-1.25069	-0.741604	0.383353	-0.797025	-0.518686	-0.881715	-0.252768	-0.22155	-0.705702	-0.217352	-0.28156	-1.64238	-1.82348	0.838777	-0.963481	-0.082845	-1.44458	-0.293301	-0.08895	-0.441586	-0.415419	-0.736246	-0.842171	-0.312727	0.382362	-0.618296	-0.392408	-0.805565	-1.245	-0.482133	-1.43007
9.nii.gz	-0.575921	0.392801	-0.676284	0.924872	1.32984	-1.03807	0.0924186	0.145025	0.823375	0.237525	0.613296	-0.36423	1.10222	0.1719	0.288356	-0.676284	-1.04589	0.45708	-0.624222	-0.23434	0.167666	0.362782	0.939107	-0.87654	1.38844	1.11564	0.375903	-1.59383	-1.58467	-2.38729	-2.58989	-0.475902	1.02278	-1.65044	-0.562182	-0.863133	0.773799	-0.931879	0.723186	0.525679	-0.504412	-0.41504	1.92359	-1.18064	-1.01932	0.481728	-0.57261	-1.26802	-1.22854
10.nii.gz	-0.933987	-0.263027	-0.239957	0.556291	0.47921	-0.27594	-0.564235	-0.756628	0.412655	-0.345175	-0.400724	-0.0591685	0.424035	-0.726038	-0.6198	-0.239957	-0.667503	0.270488	0.127831	-0.0615174	-0.546286	0.0288818	0.53911	-0.944104	0.777312	0.81618	0.398064	-0.974543	-0.979313	-1.00758	-1.17779	0.413587	-0.0157121	-0.900113	0.269067	-0.704039	0.632547	-0.693481	0.363367	0.167717	-0.381326	0.0692939	1.52038	-1.07195	-0.418673	0.257635	0.139252	-1.10956	-0.672773
11.nii.gz	-0.194039	0.44136	0.892135	0.77259	0.700185	-0.0176038	-0.164873	0.464502	0.612725	0.883229	-0.799314	0.448504	0.626364	0.489546	-0.700265	0.892135	-0.8315	0.516192	0.870059	0.168687	-0.651335	0.267173	0.833812	-0.900465	0.969905	1.05678	0.777194	-1.06605	-1.07457	-0.50281	-0.663182	1.14629	-1.20864	-1.10822	0.93332	-0.866833	1.06509	-0.97026	0.711017	0.425685	0.505112	1.08863	1.03039	-0.934959	0.639938	0.514168	0.88376	-0.961524	0.0247995
12.nii.gz	0.165055	0.201059	-0.590573	0.272559	0.215273	-0.629004	0.0596809	0.315908	-0.0186286	0.327762	0.634897	-0.398286	0.07713	0.296942	0.286223	-0.590573	-0.472843	-0.218598	-0.572242	-0.458483	0.385985	-0.197768	0.0343771	-0.420182	0.310297	0.422425	-0.119891	-0.552287	-0.61254	-0.698943	-0.93671	-0.245054	0.66909	-0.89577	-0.48835	-0.507185	0.238135	-0.377305	0.24953	-0.138482	-0.265275	-0.451662	0.676841	-0.352736	-0.79723	-0.203504	-0.579366	-0.554831	-0.839599
13.nii.gz	-0.599394	-2.11502	-0.88053	-1.49927	-0.898027	1.68727	-2.27031	-2.19119	-1.10629	-1.80189	-0.201811	-1.20117	-1.02085	-2.22011	-1.90153	-0.88053	1.37349	-1.00267	-0.427928	-0.63444	-0.238989	-0.956832	-0.631909	-1.18734	-0.635549	-0.535813	-0.586932	0.69607	0.680562	-0.81564	-0.665426	0.0471944	-0.209342	0.410123	-0.297004	0.989258	-1.28387	1.10524	-1.50574	-0.886367	-1.64745	-0.79664	-0.895264	1.35156	-0.858161	-0.999599	-0.404844	1.11241	0.809351
14.nii.gz	-1.8716	0.264555	1.24603	1.29543	0.850336	-0.0363891	1.65652	-0.272494	1.35364	0.543997	-1.46191	1.9751	0.928089	-0.158846	-0.818059	1.24603	-0.998115	1.69873	1.4678	2.01387	-1.98337	1.53236	2.14675	-0.557545	1.82974	1.77106	2.34738	-1.40344	-1.34623	0.0123218	-0.00757536	0.914327	-0.573052	-1.47537	1.3866	-0.962739	1.5953	-0.994143	1.32213	1.7271	1.11756	1.52387	1.07242	-0.782872	0.886882	1.69442	1.48483	-0.917868	0.602793
15.nii.gz	-0.193267	-0.422598	0.294941	0.0478464	0.148584	-0.710751	-0.109513	-0.26104	-0.215701	-0.146439	0.41488	-0.347851	0.0243189	-0.286886	0.200284	0.294941	-0.371212	-0.476349	-0.524522	-0.655331	0.30255	-0.528552	-0.194089	-0.854101	0.10551	0.203442	-0.379433	-0.517087	-0.580494	-0.283024	-0.653357	1.18345	-1.51603	-0.557128	-0.420565	-0.633238	0.43969	-0.791681	0.0653213	-0.447619	-0.195023	0.406682	0.615585	-0.78059	0.361173	-0.467749	-0.527852	-0.725506	-0.8832
16.nii.gz	-1.11114	0.229736	-0.404684	0.986327	1.00625	-0.114775	-0.360509	-0.0966221	1.0245	0.646973	-1.48765	0.803095	1.06078	-0.0368183	-0.751554	-0.404684	-0.99645	0.906766	1.53065	0.200252	-0.641752	0.46561	1.44585	-1.46609	1.60931	1.44719	1.17858	-1.58051	-1.54706	-0.862412	-1.12834	0.388314	0.148895	-1.54286	1.45481	-0.910424	1.03355	-1.02621	0.789052	0.739885	-0.0294882	-0.0875515	1.89664	-1.12558	-0.73908	0.902736	1.49835	-1.22223	0.108674
17.nii.gz	-0.241788	0.421666	-0.536784	0.504565	0.320961	-0.592176	1.35253	0.486057	0.251609	0.597419	0.142782	0.700191	0.319649	0.480877	0.432009	-0.536784	-0.649888	0.0441998	-0.174542	-0.360141	0.558231	-0.178261	0.158063	-0.713076	0.307513	0.415145	0.135263	-0.413258	-0.432836	0.451729	0.32968	-0.207621	0.621261	-0.525433	-0.0364635	-0.522468	0.284838	-0.56033	0.211303	-0.0903766	0.205493	-0.456649	0.233495	-0.559809	-0.785839	0.0363064	-0.188184	-0.524312	-0.470352
18.nii.gz	1.22121	-0.306195	-0.451243	-0.848799	-0.596565	-0.508792	-0.424361	0.531832	-0.947477	0.444794	1.15804	-1.04094	-0.712103	0.459495	0.268302	-0.451243	0.556696	-1.00543	-1.00401	-0.77947	0.314618	-0.931733	-1.00557	0.407216	-0.987758	-1.08415	-1.10283	0.703053	0.661866	0.43079	0.143769	0.327662	-0.372191	0.971211	-1.04942	0.205574	-0.676464	-0.0337929	-0.673408	-0.968895	-0.924122	-0.451533	-0.283235	-0.419849	-0.319165	-1.01039	-1.02044	0.0819357	-0.938384
19.nii.gz	-0.526879	-0.0641943	0.524172	0.554353	-0.106414	0.394365	0.725539	-0.142052	0.350685	0.34414	-0.944984	1.0731	-0.0485218	-0.102622	-0.789008	0.524172	-0.358299	0.575111	0.9614	0.812046	-1.11659	0.641422	0.535029	0.295746	0.478292	0.697555	0.779041	-0.408915	-0.402148	0.606876	0.701442	0.427488	-0.0593795	-0.419777	0.995331	-0.538101	0.745808	-0.489629	0.747363	0.624388	0.812426	0.384263	-0.105024	-0.272108	0.646284	0.575137	0.9672	-0.264023	1.11632
20.nii.gz	0.284517	0.216783	0.415282	0.223193	0.0477292	-0.815949	0.0599145	0.529777	-0.0765902	0.575934	0.852722	-0.546871	0.0126832	0.502638	0.517925	0.415282	-0.428235	-0.291413	-0.677689	-0.464643	0.40668	-0.181248	-0.354845	0.535786	-0.170079	-0.0230062	-0.434941	-0.13819	-0.173485	-0.182971	-0.390211	0.731471	-0.626489	0.00877725	-0.62622	-0.548546	0.518649	-0.503857	0.421298	-0.231639	0.458487	0.339013	0.136261	-0.437987	0.419777	-0.294301	-0.702855	-0.333349	-0.785451
21.nii.gz	-1.72412	-0.526635	-0.327227	0.416068	0.212898	0.477477	-1.08318	-0.82642	0.737188	0.325439	-1.33	0.269249	0.431592	-0.757281	-1.55459	-0.327227	-0.383012	0.847885	1.01844	1.12629	-2.10214	0.87729	0.920283	0.00580056	0.846916	0.950379	1.11599	-0.653862	-0.632229	-1.0034	-0.769014	-0.0403934	0.477485	-0.75622	1.03928	-0.535422	0.491341	-0.4536	0.541596	0.90509	0.027408	-0.24889	0.19343	-0.513623	-0.410936	0.853591	1.03958	-0.53219	1.00713
22.nii.gz	-0.223609	-1.20454	-0.731912	-0.582793	-0.741342	-0.109782	-0.745131	-1.172	-0.781198	-1.26778	0.272535	-0.62553	-0.758528	-1.20214	0.279297	-0.731912	0.44235	-0.772613	-0.700784	-0.668415	0.370739	-0.678706	-0.419076	-0.745167	-0.337269	-0.306403	-0.421707	0.111785	0.0676815	-0.456375	-0.509778	-0.490102	0.682205	0.133621	-0.634925	0.0241527	-0.437723	0.0941807	-0.498487	-0.620821	-1.21357	-0.618006	0.0547873	-0.498115	-0.755091	-0.767242	-0.701607	-0.395454	-0.819125
23.nii.gz	0.497327	0.900243	0.0771538	0.631996	0.505505	-0.667276	0.662899	1.20337	0.367867	0.974881	0.592578	-0.0136335	0.46531	1.19225	0.529826	0.0771538	-0.722976	0.143642	-0.414709	-0.217168	0.486384	0.0689704	0.121404	-0.0774449	0.346239	0.464738	0.0170691	-0.599454	-0.627089	-0.365174	-0.568158	0.421666	-0.0691588	-0.555205	-0.311651	-0.690166	0.683481	-0.757152	0.533159	0.0844525	0.6437	0.0802579	0.369647	-0.639129	-0.176011	0.154161	-0.399447	-0.656411	-0.78904
24.nii.gz	-1.52254	0.618523	0.692355	1.39618	1.22621	-0.351652	0.267534	-0.0626902	1.46235	0.489837	-1.84049	1.4144	1.32728	0.0398295	-0.696106	0.692355	-1.18438	1.58619	2.09448	1.37003	-1.63824	1.28666	1.95316	-0.692376	1.94351	1.79664	1.73386	-1.66841	-1.61999	-0.447729	-0.702183	0.959379	-0.638273	-1.83584	1.84517	-1.05722	1.65247	-1.10775	1.30693	1.491	0.833218	1.14068	1.66688	-1.09769	0.179164	1.57301	2.08653	-1.17524	0.526551
26.nii.gz	-0.897204	-0.0658254	-0.816445	0.708095	0.562362	0.609741	-0.225017	-0.473472	0.642928	-0.0555079	-1.62963	0.97994	0.49189	-0.419826	-0.787741	-0.816445	-0.698213	0.705438	1.58581	0.672283	-0.926257	0.531176	1.28606	-1.02277	1.23543	1.09533	1.38883	-1.10752	-1.09405	-0.253593	-0.31654	-1.26071	1.49512	-1.25285	1.49291	-0.634333	0.337312	-0.534988	0.497383	0.745573	-0.31546	-0.620926	1.23225	-0.653692	-1.09119	0.694394	1.6429	-0.873764	0.753554
28.nii.gz	-0.413489	1.78348	-0.73304	1.62474	2.20772	-1.00063	1.28215	1.47282	1.86423	1.35982	0.106613	0.683379	2.10453	1.55265	0.441441	-0.73304	-1.42759	1.68098	-0.0301895	0.760438	0.519406	1.58402	1.75467	-0.104993	1.97782	1.56421	1.23698	-1.86131	-1.82759	-1.46246	-1.77641	-1.73215	1.85022	-2.08427	0.0715239	-0.949161	0.939124	-1.00977	1.28791	1.65943	-0.29533	-0.45201	2.62558	-1.35546	-1.16161	1.69161	0.0918501	-1.43155	-1.16298
29.nii.gz	0.872782	0.582974	-0.564476	0.152751	-0.149031	-0.350097	1.08545	0.904195	-0.0748111	0.444075	1.41009	-0.322594	-0.19663	0.879039	1.24702	-0.564476	-0.22353	-0.160964	-1.08786	-0.362033	0.894429	-0.214413	-0.338481	0.409851	-0.115007	-0.0473545	-0.466151	-0.242247	-0.301868	-0.00569041	-0.293441	-0.30437	0.629355	-0.252223	-1.203	-0.315752	-0.0124286	-0.3103	0.0435984	-0.251989	-0.159953	-0.496602	0.155543	-0.490919	-0.716926	-0.149715	-1.05838	-0.422012	-1.29801
30.nii.gz	0.092042	1.01985	-0.337558	0.963691	0.719552	-0.496976	1.07972	0.947175	0.733449	0.835103	-0.404941	0.913261	0.716748	0.970489	0.333069	-0.337558	-0.917522	0.62299	0.535338	0.341707	0.446772	0.730054	0.527881	0.439987	0.844893	0.853891	0.252221	-1.08186	-1.10184	0.281481	-0.0928753	-0.170495	0.765756	-1.12363	0.627261	-0.847535	0.944305	-0.915387	1.02084	0.688688	0.412827	-0.171768	1.04595	-1.03827	-0.673903	0.61777	0.545795	-0.968932	-0.32103
31.nii.gz	0.585514	0.11189	-0.476908	-0.184206	-0.464116	-0.365864	0.367878	0.389588	-0.463671	0.0604132	0.988244	-0.457773	-0.49495	0.349966	1.11228	-0.476908	0.0777744	-0.52507	-0.896608	-0.556613	0.706125	-0.542681	-0.5933	0.21045	-0.564503	-0.465276	-0.556046	0.442218	0.428797	0.316411	0.283493	-0.213813	0.42705	0.574058	-0.90622	0.0634582	-0.32036	0.151582	-0.299829	-0.56639	0.154146	-0.505233	-0.559354	0.0229263	-0.499175	-0.514507	-0.883589	0.204231	-0.792828
32.nii.gz	-0.374234	-1.06602	-0.691995	-0.459883	-0.349101	-0.32467	-1.17306	-0.988665	-0.600776	-0.674773	0.296419	-0.894215	-0.448627	-1.01897	-0.510258	-0.691995	0.174138	-0.729466	-0.665765	-0.724597	0.0567829	-0.821838	-0.304134	-1.68282	-0.0623409	-0.00236363	-0.433528	-0.29864	-0.35393	-1.10214	-1.27899	0.469555	-0.421051	-0.294988	-0.582583	-0.157766	-0.298949	-0.100051	-0.616115	-0.696633	-1.2528	-0.575884	0.156296	-0.616031	-0.751418	-0.720159	-0.66981	-0.531188	-0.826254
33.nii.gz	-1.30442	0.605671	-0.446194	1.15567	0.672314	0.941617	0.27309	0.274913	1.55627	1.45874	-2.37067	1.77967	0.815061	0.421905	-1.68746	-0.446194	-0.89728	2.38784	3.11121	4.70274	-4.65569	2.21093	3.2362	-0.844423	2.27602	1.92156	3.95375	-1.4985	-1.40505	-0.814913	-0.471488	-0.642666	1.22892	-1.38871	2.50064	-0.84939	1.01739	-0.932439	1.10083	2.52953	-0.0092611	-0.23971	1.24414	-1.22393	-0.760334	2.37263	3.13261	-1.12451	1.42765
34.nii.gz	0.880766	-1.07514	-0.4395	-1.37457	-1.27125	3.76403	-0.652723	-0.644658	-1.24185	-0.780869	-0.920338	0.243417	-1.33504	-0.690212	-1.50109	-0.4395	1.69292	-0.879445	0.571347	-0.321286	-0.243989	-0.824563	-0.810434	0.0704389	-1.15146	-1.18873	-0.550739	1.62607	1.66362	1.44426	2.00548	-0.22748	0.0157786	1.32456	0.691926	1.4987	-1.28938	1.68434	-1.14476	-0.835909	-0.208412	-0.599194	-1.54783	2.21255	0.119008	-0.899527	0.543097	2.12322	3.33758
35.nii.gz	-2.05387	-1.68868	-0.585328	-0.483725	-0.863193	1.38932	-1.62655	-2.20013	0.0030034	-1.29402	-1.08677	-0.217282	-0.646612	-2.14324	-2.06847	-0.585328	0.783393	0.288511	0.399874	1.07676	-2.26453	0.47869	0.11497	0.74248	-0.189725	-0.0354727	0.62758	0.697876	0.782722	-0.412598	0.24668	-0.793623	0.882679	0.71695	0.507489	0.74285	-0.626738	1.03541	-0.327304	0.388909	-0.133348	-0.612665	-1.13006	1.15154	-0.382147	0.27492	0.438784	1.07192	2.41143
36.nii.gz	-0.233825	-1.43712	0.766795	-0.848065	-0.984824	1.87873	-0.944455	-1.3771	-0.919498	-1.15725	-1.43079	0.419879	-1.03477	-1.40061	-1.56577	0.766795	0.903152	-0.721917	1.06807	-0.249907	-0.540216	-0.585197	-0.500132	-0.13907	-0.673756	-0.551785	-0.259213	0.788941	0.799614	1.10331	1.4248	0.840316	-1.21528	0.864075	1.10583	0.428781	-0.42537	0.502162	-0.54727	-0.572909	-0.0514398	0.387925	-0.804898	0.691172	2.18314	-0.718709	1.06739	0.644876	2.59603
37.nii.gz	-0.0853937	-0.40448	0.211713	0.146928	-0.232556	1.40654	-0.460763	-0.38905	-0.030314	-0.107748	-1.44476	0.714681	-0.194461	-0.374855	-1.48891	0.211713	-0.201565	0.11422	1.37088	0.128463	-0.80588	-0.130554	0.708402	-1.58784	0.611013	0.754429	0.997485	-0.615854	-0.613093	0.0619793	0.161049	0.945354	-0.983926	-0.47379	1.34272	-0.513147	0.455192	-0.690282	0.111979	0.0944528	-0.137822	0.216728	0.187605	-0.620747	0.364722	0.117987	1.37877	-0.550369	1.13114
38.nii.gz	-0.869599	-0.241704	-0.0404936	0.449556	0.24686	-0.273435	-0.1918	-0.334784	0.297005	0.217089	-0.45898	0.200256	0.28384	-0.318248	-0.689435	-0.0404936	-0.54694	0.165193	0.251523	-0.0194663	-0.657103	0.162142	0.474031	-0.411301	0.614319	0.751642	0.435204	-0.680782	-0.686048	-0.445393	-0.537806	0.65264	-0.375712	-0.75602	0.383084	-0.671281	0.705186	-0.70355	0.515922	0.249667	0.460916	0.0142747	0.292026	-0.240864	-0.148027	0.163922	0.235602	-0.442029	0.13403
39.nii.gz	0.64429	-0.785246	-0.381177	-0.764271	-0.722525	0.381818	-0.0685544	-0.197469	-0.92347	-0.397122	0.217453	-0.1889	-0.819911	-0.250666	0.140443	-0.381177	0.597043	-0.887034	-0.335964	-0.729865	0.318025	-0.906474	-0.767327	-0.474353	-0.728665	-0.672312	-0.80559	0.584476	0.552807	0.946587	0.859309	0.455511	-0.534978	0.579421	-0.197061	0.202643	-0.537148	0.156418	-0.706399	-0.885439	-0.582249	-0.423291	-0.555273	-0.0598938	-0.158808	-0.898802	-0.367654	0.278868	-0.0298332
40.nii.gz	-0.599899	0.94625	0.489024	1.30573	1.09251	-0.324814	0.911977	0.670949	1.18954	0.985792	-1.24933	1.39085	1.03375	0.739763	-0.364188	0.489024	-1.11556	1.26828	1.47505	1.17334	-0.88259	1.20143	1.60763	-0.374955	1.60681	1.52522	1.5021	-1.47941	-1.44335	-0.283398	-0.470618	0.659055	-0.140268	-1.44815	1.39563	-1.00885	1.53017	-1.04591	1.32793	1.33365	0.796001	0.777318	1.39715	-1.00024	0.00942622	1.28219	1.46876	-1.08882	0.222172
41.nii.gz	0.324787	-0.367616	-0.20066	-0.248485	-0.537025	-0.0677728	0.652261	-0.249423	-0.486665	-0.715492	0.925297	-0.247075	-0.544111	-0.277848	1.25621	-0.20066	0.205894	-0.513614	-0.98169	-0.515028	0.772031	-0.513901	-0.65407	0.49824	-0.511057	-0.432574	-0.750122	0.198861	0.150251	0.574585	0.326033	0.32581	-0.176587	0.285798	-1.03135	-0.0858636	-0.142134	-0.0857307	-0.185692	-0.561354	-0.214005	-0.224208	-0.205579	-0.204225	-0.0194745	-0.523876	-0.97702	-0.142789	-1.0839
42.nii.gz	-1.34099	0.919874	1.57604	1.54972	1.38779	-0.415935	2.6497	0.60915	1.59365	1.33971	-0.972308	2.22656	1.42875	0.711093	-0.265774	1.57604	-1.2236	1.77607	1.26091	1.55042	-1.2878	1.39553	1.39432	0.0699786	1.44326	1.45047	1.31946	-1.35735	-1.33018	0.722338	0.529901	0.861059	-0.480758	-1.37759	1.2234	-0.998759	1.60098	-1.0687	1.38679	1.42089	1.26162	1.9514	1.40321	-0.971765	0.868091	1.77941	1.22172	-1.08989	0.12543
43.nii.gz	0.486986	-2.21192	-0.865421	-2.79072	-1.54204	-0.379792	-2.46998	-1.68041	-2.00162	-1.65872	1.66173	-2.59128	-1.65332	-1.75782	-0.600625	-0.865421	3.02488	-1.61602	-1.51934	-0.934772	0.2844	-1.56861	-1.42665	-1.5968	-1.74354	-2.27	-1.50025	1.97599	1.99792	-1.77476	-1.70472	0.950941	-2.19212	2.06598	-1.94999	2.73066	-2.39495	2.17476	-2.72976	-1.559	-3.00418	-0.809905	-1.22657	0.635319	-0.602928	-1.6265	-1.53549	1.49916	-1.2803
44.nii.gz	0.32196	1.04261	-0.733113	0.778345	0.617368	-0.33316	0.687099	1.05404	0.636592	0.805516	0.0594305	0.364652	0.661196	1.06933	0.357518	-0.733113	-0.808842	0.524799	0.102968	0.0895167	0.472936	0.448081	0.598067	-0.216804	0.851799	0.822775	0.425905	-1.05022	-1.0639	-0.447154	-0.717651	-0.93642	1.29407	-1.04982	0.230503	-0.660001	0.423396	-0.683155	0.563369	0.496983	-0.489659	-0.569166	1.04924	-0.946662	-1.04276	0.538175	0.147466	-0.934813	-0.527234
45.nii.gz	0.947426	1.04919	-0.373016	-0.153357	-0.484096	-0.382187	0.81862	0.697614	0.0314398	-0.229279	0.244343	0.315968	-0.169748	0.683941	1.44632	-0.373016	0.391266	-0.0336002	-0.200673	-0.196479	1.18753	0.000739367	-0.623523	1.52771	-0.707765	-0.527767	-0.493996	0.939811	0.966479	1.21427	1.44625	-0.765159	0.848448	0.753901	-0.0811966	0.791526	-0.549489	1.32521	-0.207373	-0.168461	0.680236	-0.524611	-1.1523	1.7432	-0.258018	-0.0282854	-0.145491	1.28033	0.739408
46.nii.gz	0.445719	-0.255532	0.229711	-0.235736	-0.701128	0.240953	1.07783	0.0183407	-0.5004	-0.260663	0.427144	0.344033	-0.671048	-0.00848739	1.14895	0.229711	0.283347	-0.419771	-0.477785	-0.386431	0.772263	-0.400521	-0.57044	0.539448	-0.5737	-0.397033	-0.502815	0.537315	0.531425	1.14844	1.23505	0.349801	-0.262843	0.569044	-0.376105	0.106355	-0.120086	0.262835	-0.0929197	-0.453951	0.669831	-0.0586042	-0.847178	0.903013	0.659698	-0.432461	-0.477744	0.717675	0.0551549
47.nii.gz	-3.2289	0.792913	-0.0365543	1.85135	1.56986	-0.656662	0.771769	-0.475765	2.21456	0.450837	-1.1736	1.25645	1.82136	-0.292827	-0.446011	-0.0365543	-1.35503	2.71896	1.24362	3.37544	-2.67861	2.74546	2.16152	0.628812	1.79822	1.7387	2.43338	-1.29099	-1.2327	-0.717538	-0.599373	-0.639111	1.34102	-1.49135	1.18077	-0.994989	1.56067	-0.937106	1.76972	2.6377	1.80807	0.189692	1.08575	-0.753111	-0.546723	2.71433	1.22173	-0.931356	0.349538
48.nii.gz	-1.64155	-0.535015	-0.661891	0.322955	0.704431	-0.974271	-1.16461	-1.00223	0.393704	-0.431978	0.674891	-1.14764	0.634829	-0.981773	-0.44159	-0.661891	-0.607011	0.0487468	-0.818678	-0.386366	-0.310966	0.12272	0.609274	-0.787613	0.961894	0.872467	0.258986	-1.18197	-1.20074	-3.79806	-3.31761	0.123417	0.337508	-1.29524	-0.809527	-0.712967	0.523001	-0.702869	0.45155	0.256865	-0.598939	-0.456873	1.08044	-1.03535	-0.884918	0.0572677	-0.787973	-1.01043	-1.18426
49.nii.gz	-0.887356	-1.41185	-0.371272	-0.21468	-0.587618	2.45069	-1.25242	-1.72879	-0.323859	-1.37125	-1.94988	0.592668	-0.568475	-1.70591	-1.89408	-0.371272	0.224655	-0.103545	1.46696	0.0981002	-0.793201	-0.248347	0.512756	-1.48221	0.291172	0.404489	0.957302	-0.25565	-0.249062	0.0430842	0.310052	0.370405	-0.161972	-0.0440985	1.4169	-0.168481	0.00153554	-0.177994	-0.148919	-0.0466107	-0.27576	-0.315149	-0.1264	-0.0597504	-0.207483	-0.108046	1.51097	-0.184808	1.89305
50.nii.gz	0.786882	0.444499	0.341986	0.253606	-0.00370913	-0.379384	0.55548	1.02757	-0.0501597	0.827561	0.0451903	0.296749	-0.0371684	0.999328	0.83781	0.341986	-0.377811	-0.177346	0.120467	-0.356534	0.736098	-0.200378	-0.181106	0.0751732	0.0342867	0.17057	-0.276677	-0.355047	-0.393935	0.597522	0.359665	0.824471	-0.798509	-0.258497	0.260893	-0.528808	0.481042	-0.620158	0.288	-0.198842	0.542191	0.226033	0.0322417	-0.376347	0.332382	-0.171224	0.108673	-0.345774	-0.0792237
51.nii.gz	0.0203437	0.0760312	0.468763	0.476047	0.198953	-0.201243	0.575824	0.108657	0.164839	-0.00642124	-0.270856	0.524532	0.180928	0.110639	0.170004	0.468763	-0.55945	0.056039	0.111099	-0.183375	0.373563	0.0172193	0.153777	-0.185902	0.413747	0.53853	0.0150049	-0.714513	-0.753393	0.301455	0.00740851	0.893192	-0.813445	-0.721133	0.248395	-0.726187	0.768772	-0.824422	0.556169	0.054552	0.291586	0.528402	0.538661	-0.863427	0.418376	0.0578418	0.117267	-0.713589	-0.342611
52.nii.gz	0.489457	1.24985	1.51648	1.06193	0.93075	0.161561	1.06869	1.54366	0.892231	1.82827	-1.74697	1.82304	0.859891	1.57259	-0.466053	1.51648	-0.976805	0.881732	2.26839	1.18117	-1.02079	0.912962	0.737386	0.417209	0.818883	0.948429	0.74685	-0.870967	-0.87434	0.836959	0.742175	0.753834	-0.424619	-0.909379	1.96307	-0.906973	1.25561	-1.02988	1.14269	0.882172	1.24574	1.42497	0.621769	-0.747886	1.02207	0.893303	2.26718	-0.76429	1.36143
53.nii.gz	1.13354	1.86375	-0.844845	-0.192669	1.0746	-1.15744	0.616527	1.4037	0.880285	-0.295393	1.75236	-0.832838	1.26102	1.40067	1.57729	-0.844845	0.221882	0.328293	-1.22008	-0.25581	1.42416	0.463992	-0.302019	1.41956	-0.379391	-0.3916	-0.219512	0.693259	0.747309	-0.997513	-0.552117	-2.59806	1.77241	0.535676	-1.46303	1.02644	-1.00356	2.15108	-0.259166	0.264894	-0.532394	-0.786908	-0.685933	1.43407	-1.02152	0.306534	-1.21173	0.808144	-1.34921
54.nii.gz	0.261614	0.00145955	-0.204001	0.180022	0.0606138	-0.548811	0.0491406	0.400246	-0.112819	0.598105	0.393025	-0.239361	-0.067862	0.376769	0.0811475	-0.204001	-0.327705	-0.267559	-0.37013	-0.566275	0.29979	-0.392255	-0.130562	-0.600344	0.0612686	0.204209	-0.180468	-0.340693	-0.384128	-0.137272	-0.343919	0.566446	-0.380938	-0.356267	-0.246182	-0.468147	0.304468	-0.338523	0.149551	-0.328539	-0.0689823	-0.202271	0.0281745	-0.55794	-0.278976	-0.271175	-0.398504	-0.413322	-0.489383
55.nii.gz	0.317402	-0.872669	-0.899459	-0.605969	-0.872144	-0.186588	-0.183811	-0.549108	-0.74271	-0.827049	1.38956	-1.05715	-0.95201	-0.580889	1.06421	-0.899459	0.69951	-0.642017	-1.26735	-0.629615	0.602313	-0.71706	-0.905707	0.715792	-0.957268	-0.990475	-0.905306	1.07517	1.08184	0.161652	0.155727	-1.75905	1.30994	0.898621	-1.48785	1.31309	-1.32357	1.74067	-0.967185	-0.781392	-1.24343	-0.79386	-0.368752	1.87174	-1.01442	-0.653764	-1.26974	0.873979	-1.08131
56.nii.gz	0.18794	-1.47641	-0.663499	-1.04707	-1.00429	0.642908	-0.784668	-1.07911	-1.09241	-1.15229	0.326585	-0.685751	-1.06986	-1.12198	0.0635944	-0.663499	0.993735	-0.945276	-0.702352	-0.749433	0.362664	-0.992084	-0.63349	-1.3769	-0.600403	-0.518457	-0.624571	0.504726	0.483041	-0.0173887	-0.0556774	0.317274	-0.483113	0.489567	-0.626656	0.509789	-0.844091	0.496981	-0.994317	-0.913141	-1.10249	-0.622588	-0.581329	0.211192	-0.516582	-0.955917	-0.695542	0.353553	-0.364334
57.nii.gz	0.887427	2.95791	-0.136566	1.62741	2.29391	-1.11389	2.09371	3.49297	1.9006	3.34368	1.09439	0.487594	2.24167	3.5332	0.66488	-0.136566	-1.4421	1.6433	-0.374534	0.594218	0.793386	1.48898	1.20992	0.440229	1.33534	1.28221	1.07332	-1.33891	-1.33451	-1.19095	-1.30834	-0.261666	0.982353	-1.46997	-0.306157	-1.03813	1.40093	-1.09643	1.5128	1.44074	0.990889	-0.00168348	1.36101	-1.10264	-0.770112	1.62079	-0.418564	-1.0879	-1.09912
58.nii.gz	0.513068	-0.10502	-0.881412	-0.514906	-0.233757	-0.997273	-0.640338	0.109567	-0.56065	-0.0622166	1.49963	-1.40154	-0.266609	0.0584158	0.565352	-0.881412	0.0750255	-0.77793	-1.3217	-0.734972	0.521077	-0.648558	-1.0067	1.36219	-0.895576	-1.10721	-1.18885	0.455066	0.36812	-0.393872	-0.862518	-1.13202	1.10587	0.543122	-1.59445	0.166735	-0.816884	0.0192664	-0.456027	-0.757572	-1.0582	-0.781881	-0.315669	-0.428498	-1.0726	-0.76149	-1.3038	-0.113862	-1.33583
59.nii.gz	0.828474	-0.215334	-0.960787	-1.42781	-1.1704	-0.503845	-0.938413	-0.343141	-1.08297	-0.800334	1.90735	-1.85571	-1.13609	-0.40037	1.67538	-0.960787	1.42097	-0.98606	-1.53106	-0.757718	0.742955	-0.877006	-1.19217	1.33387	-1.35546	-1.6658	-1.25314	1.44709	1.44402	-0.613269	-0.653045	-1.97956	1.26927	1.41852	-2.02721	2.05813	-1.88958	1.9719	-1.59509	-0.978575	-2.07972	-0.867325	-0.969784	1.02389	-1.05724	-0.985183	-1.54927	0.945847	-1.50622
60.nii.gz	0.481183	0.696951	-0.708558	-0.505424	-0.629801	-0.79078	-0.369393	-0.09199	-0.0884529	-1.12151	1.33045	-1.12624	-0.197265	-0.106414	1.6677	-0.708558	0.607905	-0.254167	-1.22271	-0.439174	1.21148	-0.25303	-0.923977	1.90258	-0.978806	-1.04623	-0.940916	0.958085	0.958811	-0.0124961	-0.0406827	-1.25673	1.07328	1.08192	-1.43733	1.09757	-1.06643	1.21648	-0.719595	-0.439556	-1.03621	-0.664458	-0.528688	0.489927	-0.712243	-0.259336	-1.19471	0.321556	-1.24467
61.nii.gz	0.967458	0.0558135	-0.834032	-0.394287	-0.288213	-0.690039	0.0968867	0.798776	-0.565277	0.483904	1.76779	-1.14984	-0.410981	0.739722	1.01393	-0.834032	0.0801878	-0.727458	-1.34841	-0.766533	0.514612	-0.807843	-0.855913	0.24269	-0.740101	-0.857935	-1.00403	0.389307	0.336251	-0.259346	-0.581691	-0.651399	0.690132	0.555135	-1.63138	0.120698	-0.704219	0.0163562	-0.653634	-0.835741	-0.783002	-0.750538	-0.303914	-0.169183	-1.01503	-0.74033	-1.33268	-0.103253	-1.44373
62.nii.gz	0.505593	-1.68792	-0.793794	-1.91282	-1.39235	2.87057	-1.86874	-1.11828	-1.51031	-0.913135	0.200184	-1.2388	-1.48196	-1.17577	-2.26135	-0.793794	2.14257	-1.1793	-0.541119	-0.718628	-0.0981157	-1.1602	-0.94292	-1.11089	-1.23652	-1.3472	-0.765426	1.69886	1.76131	0.15979	0.580103	-0.0866365	-0.235862	1.58041	-0.42561	2.04341	-1.7685	1.95075	-1.95447	-1.12266	-1.30468	-0.778798	-1.35968	1.5845	-0.568702	-1.16582	-0.549987	1.90281	0.972167
63.nii.gz	0.395405	0.447508	0.895091	0.453804	0.190699	-0.339328	1.63046	0.638115	0.133303	0.307159	0.395584	0.6915	0.124845	0.628331	0.970955	0.895091	-0.50552	0.0121316	-0.34736	-0.15733	0.897948	0.0501991	-0.137809	0.498572	0.115077	0.276621	-0.264448	-0.446034	-0.493147	0.793785	0.532873	0.788672	-0.653221	-0.450274	-0.237734	-0.63658	0.698763	-0.658947	0.559939	0.000160903	0.722509	0.710795	0.064451	-0.511913	0.918728	0.0094904	-0.34004	-0.441877	-0.574895
64.nii.gz	0.432496	-0.268592	-0.222984	-0.279698	-0.701723	-0.170736	-0.144377	-0.130715	-0.507873	-0.387602	0.692232	-0.557778	-0.651287	-0.158421	0.580266	-0.222984	0.298221	-0.471938	-0.846688	-0.499775	0.470796	-0.476163	-0.874958	1.29096	-0.910758	-0.88736	-0.876829	0.832506	0.840686	0.703216	0.663124	-0.209742	0.32212	1.12893	-0.845001	0.317429	-0.43777	0.376732	-0.260229	-0.593025	0.346154	-0.345111	-0.756156	0.686955	-0.0211292	-0.476238	-0.819367	0.637449	-0.525691
65.nii.gz	0.254942	-0.682017	-0.589198	-0.398368	-0.785867	-0.0442163	-0.214066	-0.513329	-0.677353	-0.563718	0.590161	-0.529188	-0.791992	-0.544263	0.131524	-0.589198	0.401169	-0.619835	-0.71796	-0.664362	0.369252	-0.71556	-0.558697	-0.411777	-0.482806	-0.324582	-0.577055	0.419991	0.385364	0.22856	0.139011	-0.0558077	0.220193	0.144584	-0.657806	0.246792	-0.476547	0.499461	-0.479352	-0.686209	0.00776685	-0.587361	-0.687842	0.91059	-0.549543	-0.608234	-0.737091	0.500595	-0.389028
66.nii.gz	-0.352998	0.29676	-0.71698	0.920228	0.596153	0.599724	0.0253532	-0.161177	0.89258	0.0997051	-1.22494	0.851294	0.505667	-0.0812218	-0.776387	-0.71698	-0.804602	1.20401	1.25046	1.72867	-1.40659	1.01572	1.24674	-0.219668	1.20745	1.11813	1.3472	-1.14771	-1.12882	-0.386163	-0.43143	-0.971136	1.34418	-1.0824	1.22407	-0.643435	0.481505	-0.68466	0.663194	1.09704	-0.240753	-0.543585	0.943954	-0.835351	-1.00645	1.20503	1.23512	-0.927276	0.29503
68.nii.gz	0.521122	-0.896408	-0.429763	-1.07616	-0.519813	0.0790463	-1.70713	-0.329249	-0.989024	-0.135716	0.197535	-1.14168	-0.667771	-0.391824	-0.634637	-0.429763	0.541612	-1.06586	-0.389793	-0.799039	0.110496	-1.04834	-0.760568	-1.21441	-0.607868	-0.679877	-0.889512	0.114037	0.0368661	-0.496319	-0.844226	1.24242	-2.0191	0.363453	-0.251798	-0.0160545	-0.571534	-0.418289	-0.966197	-0.989633	-1.44231	-0.345687	0.220495	-0.747474	-0.252517	-1.07385	-0.399237	-0.389106	-0.451321
69.nii.gz	-0.353888	-0.812651	-0.290854	-0.357154	-0.367505	-0.0564147	-1.14833	-0.638424	-0.514887	-0.379077	0.253387	-0.85025	-0.426264	-0.666655	-0.74689	-0.290854	0.101953	-0.60954	-0.422195	-0.610325	-0.106197	-0.642448	-0.119121	-1.41012	0.0605073	0.220024	-0.181607	-0.277013	-0.319709	-1.1749	-1.18817	0.995509	-1.24432	-0.387864	-0.295427	-0.34923	0.0684742	-0.473874	-0.307133	-0.512417	-0.105358	-0.289449	-0.219472	-0.0631066	-0.178288	-0.594962	-0.435634	-0.0832046	-0.243639
70.nii.gz	0.64972	-0.700253	-0.750437	-1.15362	-1.02351	-0.600476	-0.86694	-0.352682	-1.10775	-0.756849	2.00041	-1.8771	-1.02545	-0.415351	1.40746	-0.750437	0.950973	-1.07308	-1.54825	-0.816266	0.57296	-1.0342	-1.17457	0.745376	-1.20976	-1.45824	-1.30526	1.0145	0.958895	-0.780867	-1.09268	-0.181206	0.0757541	1.01201	-2.05525	0.750347	-1.15932	0.638034	-1.15759	-1.09128	-1.07042	-0.71414	-0.801406	0.423174	-0.711282	-1.07718	-1.55334	0.61175	-1.58578
73.nii.gz	-0.443349	-1.39809	-0.492704	-0.826119	-0.860985	0.854604	-1.11334	-1.22949	-0.766112	-0.707244	-0.345446	-0.420756	-0.842788	-1.2538	-1.44322	-0.492704	0.787187	-0.697469	-0.00478652	-0.581436	-0.2464	-0.721134	-0.342817	-1.01959	-0.3196	-0.244727	-0.291769	0.238021	0.249376	0.0482255	0.107526	0.333906	-0.391126	0.517771	0.152191	0.297551	-0.545978	0.272495	-0.745894	-0.631858	-0.86696	-0.461979	-0.366499	0.324011	-0.246548	-0.709359	-0.00685222	0.158299	0.564506
74.nii.gz	0.923561	0.764525	0.863577	0.0538287	-0.383418	-0.302971	0.819826	0.668068	-0.0682451	0.0306723	0.616208	0.0627832	-0.283881	0.652165	1.22306	0.863577	0.075083	-0.0768729	-0.502843	-0.134805	1.05036	0.0886231	-0.536171	1.39039	-0.540951	-0.34966	-0.454076	0.505999	0.502977	0.858036	0.919825	0.111774	0.0923511	0.576107	-0.425148	0.0405896	0.0688852	0.163017	0.227823	-0.0791042	0.824403	0.366987	-0.772911	0.361517	1.38128	-0.0744239	-0.5076	0.44316	-0.248056
75.nii.gz	0.733346	0.32087	-0.919188	-0.587917	-0.219593	-0.928049	-0.192817	0.178646	-0.39243	-0.479879	2.11584	-1.55833	-0.193257	0.136068	1.51167	-0.919188	0.286073	-0.625761	-1.58932	-0.693932	0.819884	-0.661377	-1.04823	1.25973	-1.06769	-1.36358	-1.13689	0.809968	0.753624	-0.482145	-0.731141	-1.59086	1.25028	0.946481	-2.19016	0.82398	-1.24651	0.775277	-1.0129	-0.77841	-1.81712	-0.81882	-0.464602	-0.168627	-1.10503	-0.625775	-1.56443	0.086197	-1.74012
76.nii.gz	-0.852927	-0.77529	-0.157931	0.249528	-0.137434	1.06438	-0.939586	-1.45247	0.0630734	-1.17557	-1.46704	0.447503	-0.110407	-1.41679	-1.29328	-0.157931	-0.30003	0.16374	1.05622	0.210635	-0.809913	0.0300996	0.862758	-1.47215	0.676823	0.82017	1.25502	-0.54915	-0.534104	-0.423619	-0.189207	0.404261	-0.102738	-0.493519	1.09295	-0.502013	0.430244	-0.478732	0.236202	0.256356	-0.124624	0.0192409	0.659632	-0.507355	-0.125055	0.165416	1.09025	-0.671283	0.624423
77.nii.gz	0.274007	1.24209	0.172397	0.868924	0.733934	-0.769878	0.817417	1.06385	0.732158	0.477157	0.398516	0.209994	0.782795	1.07822	0.79623	0.172397	-0.850536	0.512892	-0.252304	0.13914	0.848256	0.723751	0.00376578	1.30728	0.261242	0.413722	-0.13753	-0.498604	-0.524663	0.1716	-0.109655	0.0317372	0.504098	-0.544099	-0.155797	-0.760979	0.904646	-0.547971	1.05206	0.54191	1.25298	0.137154	0.244929	-0.0890602	-0.14183	0.516007	-0.232466	-0.305897	-0.432696
78.nii.gz	0.956648	0.656285	1.15724	0.389604	0.153361	0.0410701	1.45598	1.23534	0.073095	1.2115	-0.233621	1.0182	0.0288797	1.2156	0.2804	1.15724	-0.428549	0.0143004	0.370783	-0.152252	0.401441	-0.0374791	-0.0307321	0.091719	0.114758	0.268976	-0.0352798	-0.402797	-0.444873	1.035	0.947183	0.841805	-0.793075	-0.306974	0.495419	-0.566717	0.605492	-0.778797	0.449116	-0.03634	0.673835	0.945799	0.196707	-0.574511	1.24429	0.0121127	0.371429	-0.481664	0.0878889
79.nii.gz	0.124903	-1.52594	-0.602689	-1.52312	-1.07412	0.0774476	-1.82038	-1.04865	-1.30721	-0.838038	0.995483	-1.75328	-1.14945	-1.10816	-0.969896	-0.602689	1.3825	-1.1935	-1.10235	-0.839921	0.142252	-1.17811	-0.950065	-1.12392	-0.997204	-1.01513	-0.978722	0.954822	0.934312	-1.25675	-1.1414	0.838018	-1.43735	0.933282	-1.18559	0.756534	-1.11411	0.602462	-1.32931	-1.13798	-1.14615	-0.631846	-1.07158	0.519988	-0.30072	-1.19994	-1.12213	0.95403	-0.621386
80.nii.gz	-0.134757	0.1577	1.43121	0.543625	0.325093	-0.390563	0.613541	0.104815	0.253675	0.166316	-0.144126	0.46025	0.245384	0.111884	-0.212522	1.43121	-0.613793	0.134912	0.124175	-0.155224	-0.194747	0.0814797	0.261731	-0.243916	0.348025	0.508899	0.307546	-0.502072	-0.522239	0.212016	0.148615	0.954911	-0.978938	-0.428652	0.26021	-0.691592	0.834258	-0.817169	0.615375	0.131839	0.706972	1.39843	0.476122	-0.551911	1.47716	0.139466	0.124241	-0.585915	-0.217001
81.nii.gz	-0.341013	-0.235668	-0.224462	0.16783	-0.32009	0.130633	-0.095575	-0.414816	-0.0716594	-0.288704	-0.21512	0.090509	-0.321799	-0.406192	-0.637649	-0.224462	-0.121003	0.0206424	-0.00453116	-0.164973	-0.342527	-0.0295423	0.158464	-0.289143	0.0906847	0.31346	0.419656	0.0139839	0.0372229	-0.136544	0.0807448	0.148663	0.182479	0.0959497	0.134653	-0.203702	0.218981	0.0207247	0.298691	0.0208757	0.490622	-0.28158	-0.434	0.195227	-0.185303	0.016184	0.0052929	0.106684	0.354887
82.nii.gz	0.0360975	0.179017	-0.282595	0.487737	0.276552	0.5303	0.262684	0.404524	0.258046	0.752433	-1.56562	1.22386	0.133376	0.415061	-0.728342	-0.282595	-0.537666	0.270526	1.90552	0.333416	-0.665622	0.163404	0.19993	0.0928144	0.333481	0.431775	0.189247	-0.530178	-0.558586	1.00738	0.930263	0.116652	0.311031	-0.524888	1.72435	-0.58179	0.461651	-0.741579	0.406423	0.176312	0.386113	-0.228329	0.270506	-0.626775	-0.458708	0.270884	1.88256	-0.472035	1.67025
83.nii.gz	0.596514	0.397384	0.731144	0.187166	-0.135176	-0.182449	0.23412	0.290004	-0.00855601	-0.22646	-0.0572352	0.177154	-0.129759	0.282453	0.679414	0.731144	-0.148933	-0.0455892	-0.0346896	-0.205872	0.697074	0.0275308	-0.109486	0.362028	-0.248777	0.0197472	0.189327	0.503404	0.535078	0.425356	0.722885	0.140406	0.130762	0.393569	0.0985795	-0.127112	0.2923	0.133004	0.342693	-0.00910257	1.64053	0.177538	-1.09926	1.64828	1.04608	-0.037513	-0.044275	1.21428	1.00044
84.nii.gz	0.955325	1.32627	-0.863472	-0.714187	-0.608587	-0.758844	-0.0374018	0.465885	-0.0143393	-0.772604	1.92206	-1.33437	-0.0861728	0.444358	1.95859	-0.863472	0.767298	-0.219507	-1.46797	-0.359493	1.48327	-0.134057	-0.9719	2.26321	-1.14067	-1.20395	-0.921285	1.47818	1.48517	-0.397831	-0.155221	-2.24056	1.5722	0.978042	-1.93247	1.55523	-1.44886	2.02928	-1.10356	-0.363632	-0.725326	-0.828672	-1.31487	2.02706	-0.961626	-0.208967	-1.43915	1.78692	-1.37171
85.nii.gz	0.370979	-0.491399	-0.125445	-0.272882	-0.316511	1.18833	-0.482439	-0.148138	-0.372985	0.288045	-0.674342	0.175888	-0.406002	-0.167438	-1.36163	-0.125445	0.0836677	-0.345039	0.457651	-0.0447344	-0.745554	-0.242164	-0.111053	-0.130764	0.0103878	0.144034	-0.115612	-0.243392	-0.287129	0.221698	0.110177	0.603064	-0.501466	-0.242296	0.580235	-0.357925	0.0917777	-0.399823	-0.066645	-0.211082	-0.214714	-0.12238	0.0170271	-0.39562	0.0325141	-0.356289	0.459495	-0.270907	0.598596
86.nii.gz	-0.69122	-0.558576	-0.296386	0.448898	-0.0607483	0.174412	0.0831428	-0.997599	0.171306	-0.78078	-0.838403	0.621464	-0.0251515	-0.965392	-0.403354	-0.296386	-0.387158	0.231049	0.518923	0.12408	-0.0850982	0.184258	0.481103	-0.487295	0.441018	0.613779	0.711327	-0.397238	-0.399972	0.126455	0.219868	-0.145062	0.61972	-0.444494	0.628911	-0.510694	0.477665	-0.424267	0.472351	0.268113	0.350935	-0.211707	0.214546	-0.117404	-0.364783	0.233001	0.506657	-0.346915	0.466029
87.nii.gz	0.061578	-0.621545	-0.244066	-0.28675	-0.432673	1.75703	-0.815384	-0.423257	-0.468824	-0.166239	-1.17895	0.324053	-0.487498	-0.441785	-1.43313	-0.244066	0.117483	-0.404052	1.09546	0.0230283	-0.666948	-0.427078	-0.263581	-0.281182	-0.211537	-0.0931331	-0.214108	0.0852121	0.0625194	0.744084	0.739498	0.402759	-0.31459	0.109886	1.12572	-0.120807	-0.154737	0.0390014	-0.296556	-0.39062	-0.209081	-0.250561	-0.181572	-0.134564	-0.113212	-0.398778	1.08856	-0.162602	1.41022
88.nii.gz	-0.0689671	0.403955	1.11491	0.67106	-0.109507	1.06084	0.628331	0.388289	0.433485	0.731109	-2.06905	1.78324	-0.0514773	0.43313	-1.00853	1.11491	-0.436568	0.807815	2.46191	1.79184	-1.54223	1.00655	0.411845	1.00944	0.280028	0.516919	0.759938	-0.166019	-0.154453	1.1206	1.3673	0.189171	0.271652	-0.132259	2.08819	-0.479763	0.719926	-0.479381	0.894872	0.863874	1.32082	0.788845	-0.2107	-0.0748885	1.26057	0.808549	2.48192	-0.156552	2.95499
89.nii.gz	0.61831	0.717462	-0.618114	0.374453	0.427057	-0.382747	-0.199316	1.44835	0.224639	1.7654	0.149757	-0.219799	0.374759	1.42408	-0.340967	-0.618114	-0.60195	-0.000634848	0.0182604	-0.376289	-0.0939367	-0.169859	0.446588	-1.23819	0.71449	0.744185	0.285775	-0.921961	-0.939066	-1.14429	-1.30588	0.00229372	0.431912	-0.949629	0.166127	-0.65168	0.38385	-0.773073	0.25202	-0.00588901	-0.658261	-0.473329	0.926087	-1.03355	-0.884891	-0.0257025	0.0141552	-0.901557	-0.543524
90.nii.gz	-2.0465	1.37792	1.39469	1.92795	2.45173	-0.915941	1.22922	0.219135	2.27116	0.731204	-1.72613	1.90349	2.4184	0.366305	-0.162319	1.39469	-1.56612	2.37345	1.98534	1.97802	-1.61705	2.23279	2.36384	-0.00745538	2.28637	2.00271	1.9987	-1.88237	-1.80807	-0.331738	-0.649791	0.922504	-0.425899	-2.02971	1.74936	-1.19817	2.14652	-1.3125	1.88786	2.30941	1.30868	2.19572	2.24776	-1.23745	0.362415	2.3688	1.92862	-1.33251	0.129035
91.nii.gz	0.355326	-0.67472	-0.128761	-0.483445	-0.589084	1.54632	-0.185436	-0.385671	-0.688284	-0.338055	-0.558164	0.271729	-0.731884	-0.415567	-0.794807	-0.128761	0.412198	-0.571303	0.407568	-0.320483	-0.207706	-0.675591	-0.436941	-0.671065	-0.420957	-0.263477	-0.354812	0.288014	0.253694	0.984105	1.02438	0.760344	-0.942337	0.275413	0.544593	0.0457783	-0.304957	0.136314	-0.565255	-0.623335	-0.216339	-0.232048	-0.553659	0.0293106	0.19193	-0.572408	0.396078	0.169687	0.949359
92.nii.gz	1.25759	0.784153	-0.498086	0.059655	0.0142446	-0.540906	0.208243	1.42808	-0.140041	1.21837	0.491934	-0.213058	-0.0152856	1.38246	0.617005	-0.498086	-0.28243	-0.348987	-0.380559	-0.593145	0.5938	-0.436268	-0.147116	-0.691586	0.119189	0.219365	-0.295008	-0.451273	-0.503976	-0.367419	-0.654534	0.256111	0.0113201	-0.51822	-0.256637	-0.441489	0.13074	-0.501466	-0.0390913	-0.365919	-0.316955	-0.439308	0.247617	-0.324415	-0.663492	-0.351338	-0.379649	-0.451497	-0.642757
93.nii.gz	-2.06523	0.0937613	-0.388812	1.13898	1.23452	-0.670644	-0.0697018	-0.540881	1.30831	0.396255	-0.597194	0.366633	1.31576	-0.455153	-0.60647	-0.388812	-1.04472	1.18558	0.426487	0.701825	-1.26404	1.01777	1.41073	-0.410312	1.44259	1.3709	1.33788	-1.29674	-1.26031	-1.46172	-1.40858	-0.20432	0.826304	-1.2999	0.529575	-0.862267	0.992878	-0.889777	1.0035	1.14302	0.128313	-0.091532	1.65169	-0.992848	-0.728774	1.18174	0.441527	-1.14494	-0.424455
94.nii.gz	0.528621	1.27865	-0.707099	0.69659	1.25696	-1.06654	0.508052	1.35762	0.746984	1.10187	0.999923	-0.383076	1.13272	1.356	0.389725	-0.707099	-0.89713	0.338303	-0.721224	-0.403161	0.42716	0.135789	0.627689	-0.87302	0.8479	0.814946	0.479291	-0.955237	-0.951441	-1.73512	-1.69544	-0.673604	1.09211	-0.933539	-0.680411	-0.662996	0.391783	-0.674533	0.46486	0.271624	-0.206154	-0.554265	0.971633	-0.735375	-1.03783	0.343289	-0.691622	-0.880275	-1.18204
95.nii.gz	0.358767	-2.08141	0.0467235	-2.30905	-1.58264	3.15464	-1.61991	-1.54581	-1.83198	-1.48991	-0.309779	-0.743863	-1.6546	-1.61373	-1.53466	0.0467235	2.73578	-1.44039	-0.273043	-0.849225	0.192598	-1.39278	-1.26822	-0.921281	-1.62991	-1.85956	-1.2177	2.14308	2.17897	1.49545	1.80915	1.0959	-2.35989	1.76077	-0.11631	2.38826	-1.84471	2.23115	-2.01933	-1.38465	-0.739714	-0.340722	-1.69167	2.64694	1.86254	-1.44748	-0.293715	2.6451	2.13775
96.nii.gz	0.804714	0.840443	-0.664715	0.025485	0.574577	-1.10373	-0.25493	0.806951	0.122614	0.158677	1.48233	-1.16242	0.435347	0.776878	1.1303	-0.664715	-0.319488	-0.264953	-1.0788	-0.491179	0.867096	0.0206845	-0.733483	1.89004	-0.657262	-0.635944	-0.794642	0.443637	0.397188	-0.566515	-0.693305	-1.18249	1.27936	0.412455	-1.20962	-0.14482	-0.265815	0.0219072	0.207253	-0.183362	0.0575172	-0.627536	-0.358991	0.0614383	-0.862916	-0.272923	-1.08001	0.0660941	-1.2094
97.nii.gz	0.854818	-0.800506	-0.554194	-1.07863	-1.01211	-0.123665	-0.648048	-0.155797	-1.16961	-0.375462	1.09283	-1.12834	-1.06677	-0.221863	0.807196	-0.554194	0.958888	-1.0776	-1.11358	-0.793085	0.432501	-1.01887	-1.11556	0.53862	-1.13833	-1.33244	-1.22794	0.869198	0.82746	0.529401	0.197078	0.18722	-0.305433	1.15496	-1.21521	0.590122	-0.971198	0.485539	-0.953076	-1.06383	-1.05753	-0.559607	-0.623657	-0.136561	-0.353725	-1.06922	-1.1217	0.478583	-0.984239
98.nii.gz	0.647136	-1.84469	0.699022	-2.07797	-1.59369	3.4165	-1.08804	-1.17138	-1.75883	-1.1507	-0.246893	-0.473122	-1.67434	-1.23864	-1.41266	0.699022	2.55688	-1.34188	-0.198567	-0.818155	0.170332	-1.32956	-1.20115	-0.795215	-1.56999	-1.79709	-1.10263	2.00865	2.06766	1.58533	2.00293	1.1125	-2.28915	2.01941	-0.0377349	2.27334	-1.70124	2.1927	-1.87685	-1.31922	-0.789353	0.0133265	-1.66183	1.65961	3.43707	-1.3413	-0.213873	2.40102	2.09891
99.nii.gz	0.169471	-1.57058	0.236636	-1.25722	-1.14504	0.767267	-0.967448	-1.2806	-1.27369	-1.23153	-0.341867	-0.337156	-1.19452	-1.33084	-0.506276	0.236636	1.2428	-1.10732	-0.0117497	-0.815759	0.178422	-1.21204	-1.08608	-0.802836	-1.2238	-1.32044	-1.09644	1.22315	1.22657	1.42149	1.50756	1.14791	-2.22058	1.44449	0.152801	0.958919	-1.11708	0.612832	-1.37419	-1.20021	-0.592633	-0.0277486	-0.917655	0.677336	1.38924	-1.10853	-0.0340651	0.771227	0.9617
101.nii.gz	-0.409156	-1.82554	-0.858246	-1.47804	-1.25693	0.946488	-1.72732	-1.57474	-1.16232	-1.1418	0.478143	-1.34517	-1.21922	-1.61383	-1.52203	-0.858246	1.66476	-1.00811	-0.909292	-0.754794	-0.0641672	-1.04919	-0.587526	-1.91519	-0.650402	-0.650891	-0.490145	0.729291	0.771041	-1.64233	-1.14324	-0.0545884	-0.227224	1.00061	-0.899496	1.36516	-1.40134	1.46579	-1.59893	-0.943363	-2.29917	-0.778666	-0.787174	0.207295	-0.782646	-1.00967	-0.922321	0.443213	-0.536119
102.nii.gz	-0.900048	0.882552	0.833253	1.33923	1.08266	-0.0383463	0.956356	0.396424	1.23227	0.761046	-2.29737	2.13259	1.07229	0.477933	-0.5739	0.833253	-1.12338	1.38959	2.82085	1.27457	-1.06193	1.22834	1.80165	-0.577876	1.67791	1.63758	1.83599	-1.41641	-1.36789	0.353156	0.222293	0.855304	-0.496094	-1.42482	2.32809	-1.01857	1.61119	-1.08216	1.36452	1.40635	1.08598	1.04744	1.07788	-0.974425	0.330239	1.39056	2.82079	-0.99188	1.38613
103.nii.gz	1.14222	0.394471	-0.533717	-0.851933	-0.67027	-0.758096	-0.495343	0.547603	-0.74562	-0.0388124	1.67454	-1.43545	-0.575603	0.483754	1.41049	-0.533717	0.571659	-0.86731	-1.26676	-0.794455	0.624115	-0.937658	-1.02177	0.354785	-1.036	-1.13288	-1.10241	0.845191	0.816847	-0.291831	-0.493248	0.314539	-0.47282	1.04925	-1.47568	0.42628	-0.875521	0.270719	-0.926648	-0.977716	-0.579417	-0.567404	-0.718895	0.177751	-0.450104	-0.875778	-1.25982	0.301724	-1.25829
104.nii.gz	0.636814	0.177868	-0.689946	-0.777181	-1.00036	-0.37076	-0.808128	-0.183443	-0.681669	-0.719062	0.68686	-0.94557	-0.759313	-0.222696	1.07759	-0.689946	0.757051	-0.665804	-0.839678	-0.602017	0.668865	-0.530838	-0.921534	1.22764	-0.924577	-1.04544	-0.982709	0.711523	0.699855	0.217983	0.0561156	-0.695189	0.601674	1.10192	-0.833693	0.639643	-0.899924	0.581795	-0.627928	-0.646511	-1.20155	-0.634742	-0.371472	-0.142298	-0.646214	-0.670457	-0.835586	0.20215	-0.73108
105.nii.gz	-0.127746	0.466333	1.04639	0.644596	0.360383	0.0335682	0.417557	0.693551	0.472268	1.264	-0.507748	0.592932	0.328212	0.7118	-0.850757	1.04639	-0.63263	0.471868	0.489184	0.36299	-0.920742	0.352036	0.607002	-0.330143	0.767124	0.901734	0.563159	-0.898599	-0.908852	-0.246252	-0.408315	1.11196	-1.18862	-0.878391	0.598385	-0.754459	0.972005	-0.825471	0.657269	0.427627	0.3896	1.03095	0.550787	-0.887391	0.968271	0.467963	0.480029	-0.767743	0.0158699
107.nii.gz	0.554165	0.00233029	0.54215	-0.115906	-0.211293	-0.102369	0.583339	0.317612	-0.40407	0.233677	-0.285425	0.538911	-0.307058	0.280203	0.0129608	0.54215	-0.0950895	-0.50875	0.168683	-0.515559	0.203869	-0.425007	-0.563574	0.488776	-0.494737	-0.354236	-0.564103	0.28676	0.252472	1.23317	1.23285	0.632436	-0.616727	0.386707	0.310642	-0.33359	0.161265	-0.395251	0.120734	-0.470389	0.663639	0.264135	-0.46545	-0.105662	0.83395	-0.509848	0.139062	0.0998931	0.51249
108.nii.gz	0.704383	1.32971	-0.224869	0.70592	0.721793	-0.883108	0.43009	1.86867	0.515869	2.12929	0.81909	-0.30559	0.671043	1.85148	0.0476492	-0.224869	-0.871375	0.228306	-0.447397	-0.247407	0.0739345	0.31083	-0.165271	1.04474	0.16861	0.169602	-0.424937	-0.606838	-0.67771	-0.35784	-0.759813	-0.0374291	0.488265	-0.682119	-0.363453	-0.755815	0.668493	-0.862142	0.83319	0.187497	0.526904	-0.156945	0.631769	-0.687848	-0.573383	0.227962	-0.44245	-0.714428	-0.776528
109.nii.gz	0.00840057	-0.440255	-0.349282	-0.116772	0.121561	-0.484089	-0.746709	-0.232458	-0.272955	0.128729	0.594526	-0.846304	-0.0538816	-0.260901	-0.465472	-0.349282	-0.225218	-0.509557	-0.67362	-0.67041	0.0241775	-0.703717	-0.0873591	-1.70537	0.129379	0.216293	-0.200891	-0.389248	-0.413849	-1.59794	-1.57229	0.828697	-0.910154	-0.306155	-0.594495	-0.421645	0.0740466	-0.616796	-0.337362	-0.549596	-0.440882	-0.272646	0.250165	-0.505606	-0.40067	-0.505238	-0.687001	-0.532231	-0.871335
110.nii.gz	0.558038	0.784274	1.10113	0.446551	-0.0487263	-0.273928	1.02153	0.573346	0.232966	-0.0654423	-0.509251	0.950164	0.082817	0.574979	1.16509	1.10113	-0.389822	0.175531	0.449509	0.170418	1.36687	0.396751	-0.307998	1.47237	-0.249976	-0.0388412	-0.2462	0.121351	0.100104	1.2299	1.29278	0.231477	0.140996	0.161646	0.550745	-0.402485	0.525864	-0.307501	0.608975	0.213021	1.48709	0.663837	-0.459932	0.321275	1.2757	0.187341	0.439869	0.187218	0.779582
111.nii.gz	0.745459	1.72455	-0.953292	0.902887	1.29436	-1.084	0.316885	1.80945	1.08621	1.43805	0.964815	-0.47185	1.36571	1.82571	0.557007	-0.953292	-0.995051	0.753175	-0.600714	-0.0023442	0.555128	0.883961	0.450163	0.710068	0.761033	0.445222	0.134139	-0.985666	-1.00743	-1.7529	-1.84876	-3.25556	2.15727	-1.0811	-0.563062	-0.40877	-0.197402	-0.385099	0.616984	0.782643	-1.02584	-0.78512	1.29425	-0.685575	-1.28988	0.754062	-0.589695	-0.924327	-1.18393
112.nii.gz	-0.0905972	-0.606066	-0.498226	-0.194487	-0.472754	-0.138167	-0.457821	-0.344979	-0.467978	-0.0934269	0.316463	-0.486077	-0.459509	-0.372716	-0.306151	-0.498226	0.0492566	-0.527322	-0.558771	-0.587529	0.066629	-0.58903	-0.412775	-0.475484	-0.243552	-0.11539	-0.484074	-0.00182102	-0.0319088	-0.0688407	-0.271142	0.360837	-0.248357	0.0477484	-0.462395	-0.121093	-0.173588	-0.0222495	-0.260231	-0.552094	-0.231795	-0.459466	-0.183672	-0.0564976	-0.513306	-0.5107	-0.547592	-0.0717146	-0.414336
113.nii.gz	1.69511	1.14615	-0.721672	-0.495804	-0.610131	-0.485933	0.467883	1.67535	-0.389102	1.05938	1.85178	-0.988381	-0.417432	1.61652	1.79826	-0.721672	0.361678	-0.496265	-1.21052	-0.529517	1.08348	-0.394801	-0.788417	1.14028	-0.741998	-0.751532	-0.839947	0.555102	0.531842	0.0998996	-0.0526744	-0.893758	0.889921	0.708066	-1.40454	0.344151	-0.747628	0.254527	-0.635456	-0.508762	-0.803164	-0.693646	-0.53081	-0.111138	-0.823623	-0.488582	-1.21374	0.15003	-1.28858
114.nii.gz	0.309425	-0.701653	-0.292572	-0.436906	-0.57277	0.272429	0.100246	-0.280872	-0.677603	-0.258265	-0.00457571	0.062246	-0.652326	-0.318811	-0.107877	-0.292572	0.273266	-0.669988	-0.172283	-0.675485	0.224653	-0.771897	-0.600126	-0.53211	-0.510998	-0.425603	-0.628979	0.267779	0.236966	0.941615	0.836912	0.603672	-0.6944	0.434096	-0.0223334	-0.0353054	-0.301734	-0.151235	-0.423486	-0.739543	-0.498803	-0.304673	-0.24936	-0.230563	-0.130825	-0.676077	-0.191479	-0.0788209	-0.000272232
115.nii.gz	-0.991203	1.56833	-0.0573117	1.60168	1.21594	-0.613993	1.03004	1.17206	1.64578	1.6294	-1.15933	1.39903	1.38814	1.27069	-0.129065	-0.0573117	-1.26399	1.89239	1.61034	1.82703	-0.691042	1.96039	1.36787	0.776425	1.41525	1.39884	1.2827	-1.2636	-1.21442	0.0527381	-0.128903	-0.206534	0.928719	-1.19611	1.4754	-0.968788	1.45218	-0.926067	1.64824	1.83586	1.15507	0.0981	1.04933	-0.780946	-0.571023	1.89457	1.64603	-0.918506	0.682823
116.nii.gz	-0.328925	-0.43606	-0.954297	-0.0174165	0.413088	-0.914564	-0.696925	-0.297978	0.031351	-0.152903	0.960832	-1.06704	0.340602	-0.313399	0.470502	-0.954297	-0.414667	-0.323316	-0.973467	-0.543361	0.401006	-0.26348	-0.026492	-0.43146	0.301608	0.151965	-0.260328	-0.681916	-0.684001	-2.21273	-2.2003	-1.69093	1.55196	-0.297661	-1.02048	-0.230857	-0.434133	-0.395551	-0.122898	-0.20409	-1.93277	-0.772438	1.21483	-1.16678	-1.22013	-0.334257	-0.978957	-1.08254	-1.3793
117.nii.gz	0.136726	0.273033	-0.858825	-0.245706	-0.980575	-0.31642	-0.417274	-0.477423	-0.22505	-0.993785	0.464516	-0.563248	-0.432436	-0.481424	0.5679	-0.858825	0.415317	-0.19218	-0.540775	-0.316921	0.659175	-0.0868665	-0.463893	0.79844	-0.620553	-0.653143	-0.255491	0.878173	0.892388	0.148951	0.46285	-2.3231	1.73127	0.628607	-0.462374	0.724435	-0.864713	1.17667	-0.317126	-0.190663	-0.26529	-0.802149	-1.01919	1.3967	-0.984443	-0.176233	-0.558602	1.08241	0.107429
118.nii.gz	0.0476034	0.360876	-0.454821	0.586111	-0.0860164	0.504781	0.944733	0.201347	0.359195	0.310203	-0.462274	0.872796	0.00302375	0.237653	-0.701746	-0.454821	-0.480043	0.621023	0.367493	1.07454	-1.18962	0.569013	0.337741	0.410152	0.315075	0.437491	0.546002	-0.378597	-0.38289	0.585296	0.63219	-0.558288	0.959597	-0.27833	0.477066	-0.418281	0.30772	-0.309152	0.393074	0.516796	0.192004	-0.370511	0.305908	-0.39097	-0.63567	0.65085	0.377572	-0.49903	0.131558
119.nii.gz	-0.277175	-0.252749	1.50383	0.248591	-0.0641664	0.285112	0.17776	-0.128932	0.0106635	0.182594	-0.895034	0.715932	-0.13297	-0.123466	-0.919656	1.50383	-0.286931	0.0472683	0.721443	0.107708	-0.759687	0.079179	0.0138681	0.254738	0.0842086	0.321812	0.0897504	-0.154881	-0.168797	0.643931	0.63285	0.986202	-1.11406	-0.197461	0.804415	-0.513677	0.592128	-0.556409	0.428327	0.0629329	0.940553	1.13885	-0.204613	0.054714	1.96651	0.0499906	0.712311	-0.0538714	1.07917
120.nii.gz	-1.16427	0.140849	-0.586343	0.734403	0.274994	0.747687	-0.438966	0.117029	1.06318	1.34479	-1.53995	0.792529	0.453549	0.212285	-1.68947	-0.586343	-0.57532	1.52476	1.55757	2.74192	-3.52491	1.47187	1.58272	-0.0359	1.33953	1.29186	1.87251	-1.0135	-0.977754	-0.908322	-0.681027	-0.735858	1.17021	-1.08975	1.45047	-0.59109	0.486461	-0.571518	0.604451	1.52901	0.0935876	-0.448158	0.656886	-0.616559	-0.815937	1.53734	1.58409	-0.719827	1.10824
121.nii.gz	0.992069	-0.460421	0.431876	-0.776362	-0.789522	-0.0998563	-0.473648	0.27444	-0.961292	0.197627	0.607477	-0.694104	-0.865537	0.210375	0.00503475	0.431876	0.644745	-0.939407	-0.599728	-0.767114	0.249991	-0.965914	-0.721844	-0.95526	-0.710924	-0.60764	-0.713896	0.570484	0.549049	0.387122	0.327172	1.13619	-1.78045	0.701948	-0.501101	0.216557	-0.425634	0.0253371	-0.718704	-0.917533	-0.238044	0.126672	-0.659331	0.11303	1.20074	-0.926581	-0.619208	0.352341	-0.289126
122.nii.gz	-0.104579	-1.10693	0.135656	-0.609997	-0.749058	0.700261	-0.452628	-0.86302	-0.821475	-0.691004	-0.549832	0.108459	-0.777788	-0.89868	-0.668878	0.135656	0.488063	-0.78076	0.288233	-0.582129	-0.0561287	-0.807469	-0.537342	-0.840388	-0.50913	-0.338827	-0.498467	0.428329	0.40136	0.985728	1.00342	0.955616	-1.31899	0.339339	0.437326	0.0944514	-0.306573	0.20878	-0.604877	-0.749109	0.0803372	-0.0413324	-0.641986	0.415789	0.699571	-0.78499	0.276174	0.387913	1.05792
123.nii.gz	0.620065	0.0177766	-0.321908	-0.198395	-0.266404	-0.112272	0.811299	0.268297	-0.346365	-0.260795	1.36215	-0.451549	-0.302367	0.235201	1.71504	-0.321908	-0.00775714	-0.453569	-1.18439	-0.479074	1.00407	-0.477675	-0.837916	1.11423	-0.781349	-0.740434	-0.907115	0.582884	0.537818	0.773948	0.593004	-0.08632	0.211637	0.560893	-1.35612	-0.0583659	-0.340087	-0.187461	-0.285023	-0.584114	0.187108	-0.362178	-0.380388	-0.115874	-0.304347	-0.454387	-1.16097	0.0553153	-1.20222
124.nii.gz	0.636421	-0.918118	-0.310368	-1.05284	-1.23255	0.627644	-0.159271	-0.639397	-0.975947	-1.13228	0.123294	-0.178113	-1.22926	-0.676099	1.44368	-0.310368	1.37041	-0.741029	-0.441919	-0.553545	0.871952	-0.682343	-0.954295	0.968439	-1.14902	-1.15407	-0.858453	1.36834	1.39641	1.3153	1.57041	-0.223642	0.115103	1.3635	-0.328672	1.25542	-1.08412	1.29413	-0.97322	-0.768617	-0.13331	-0.495793	-1.35841	1.41268	0.278574	-0.747142	-0.441606	1.64788	0.710396
126.nii.gz	0.118414	-0.38337	0.210186	-0.186717	-0.190711	-0.0876067	-0.473698	0.112442	-0.415693	0.348683	-0.0250586	-0.262262	-0.269578	0.0758241	-0.483761	0.210186	-0.0696937	-0.549095	-0.0755725	-0.556399	-0.0430546	-0.613384	-0.0637473	-1.45472	0.187136	0.323122	-0.188489	-0.521497	-0.569982	-0.272859	-0.549231	1.27699	-1.75805	-0.531284	0.0798602	-0.474818	0.276148	-0.537018	-0.192837	-0.475687	-0.433079	0.209587	0.239139	-0.633712	0.412323	-0.548914	-0.102273	-0.555049	-0.312935
127.nii.gz	0.584757	-0.808193	-0.199915	-0.749565	-0.701784	1.27612	-0.997759	-0.159064	-0.77541	0.270522	-0.0598852	-0.547558	-0.816782	-0.199215	-1.59403	-0.199915	0.603411	-0.673661	-0.165662	-0.399286	-0.469655	-0.61308	-0.398907	-0.557037	-0.351738	-0.215646	-0.351574	0.214488	0.200532	-0.269141	-0.247109	0.771336	-1.0357	0.358906	-0.0183532	0.123475	-0.41997	0.000932853	-0.636272	-0.566309	-0.726906	-0.274608	-0.468477	-0.181005	0.146366	-0.672309	-0.166565	0.0671094	0.245512
128.nii.gz	1.00533	1.09061	-0.114325	-0.220332	-0.378826	-0.610433	0.868153	0.718367	0.0999992	-0.246519	0.16969	0.39615	0.142207	0.7014	1.25017	-0.114325	0.364583	-0.0803212	-0.210483	-0.258192	1.11659	0.053385	-0.872565	2.2121	-1.02324	-0.994684	-0.783535	1.19144	1.20851	1.57391	1.87694	-0.943958	0.904582	1.1476	-0.0970379	0.710349	-0.594612	1.40639	-0.0804163	-0.196623	0.670388	-0.364739	-1.1319	1.51	0.128361	-0.0736662	-0.147509	1.35869	0.829463
129.nii.gz	0.184345	-1.1452	-0.650989	-0.877335	-0.658147	-0.319255	-0.720679	-0.699934	-0.995015	-0.687032	0.899073	-1.03889	-0.826694	-0.752239	0.125766	-0.650989	0.630997	-0.99758	-1.06028	-0.789818	0.284708	-1.01646	-0.657595	-1.34824	-0.483524	-0.493414	-0.801939	0.115302	0.0597266	-0.829317	-1.06188	0.556045	-0.651726	0.22212	-1.12337	0.0826714	-0.579672	0.0258141	-0.915636	-0.937896	-1.53287	-0.558177	0.0111984	-0.556398	-0.589843	-1.00362	-1.06664	-0.299384	-1.14557
130.nii.gz	-0.225592	0.719592	-0.964956	0.470483	1.12006	-1.18774	-0.0968885	0.22594	0.617361	-0.281165	1.28566	-0.934943	1.01664	0.234527	0.942281	-0.964956	-0.727801	0.191387	-1.12081	-0.408437	0.597753	0.283034	0.392348	-0.12879	0.822053	0.544175	-0.01441	-1.01933	-1.03907	-3.34822	-3.12431	-2.90605	2.03465	-1.34975	-1.2695	-0.347136	-0.331282	-0.299085	0.161518	0.317874	-1.30215	-0.778846	1.45568	-1.05558	-1.26613	0.150743	-1.13605	-1.12493	-1.61695
132.nii.gz	1.25879	0.995609	-0.0455086	-0.0509805	-0.0781019	-0.351947	0.9218	1.12741	-0.0410822	0.402724	0.640733	0.10618	-0.107635	1.09814	1.42293	-0.0455086	0.0295678	-0.167019	-0.404235	-0.291307	1.22611	-0.0289883	-0.499736	1.16955	-0.480933	-0.332243	-0.433515	0.382122	0.36728	0.812067	0.825032	-0.128553	0.425058	0.448723	-0.304516	-0.0360546	-0.0594368	-0.0448371	0.0635441	-0.157124	0.575593	-0.23091	-0.639217	0.164903	0.0526552	-0.173379	-0.428462	0.311592	-0.279316
133.nii.gz	0.747963	0.873159	-0.511458	0.189535	-0.0368301	-0.64339	0.317909	1.00336	0.00489485	0.496744	1.26776	-0.678084	-0.0487859	0.978858	1.25355	-0.511458	-0.3178	-0.124125	-0.913648	-0.290399	1.07924	-0.0142578	-0.506316	1.20796	-0.303574	-0.253428	-0.624404	-0.0638923	-0.122952	-0.116913	-0.406284	-0.372152	0.693409	-0.0134682	-0.954929	-0.310045	0.0517085	-0.351076	0.217125	-0.147899	0.0960971	-0.469143	0.0299625	-0.476879	-0.678356	-0.111086	-0.911445	-0.343374	-1.11288
135.nii.gz	0.700937	-1.36652	-0.234333	-1.76189	-1.27274	-0.553176	-1.24394	-0.651117	-1.60536	-0.867428	1.6177	-1.83814	-1.38453	-0.729987	0.645372	-0.234333	1.73128	-1.39677	-1.39843	-0.91039	0.36676	-1.38116	-1.22653	-1.11907	-1.44202	-1.62337	-1.25124	1.65873	1.68696	-0.445327	-0.417703	1.07211	-2.11412	1.67398	-1.69989	1.5171	-1.42799	1.69854	-1.69924	-1.36466	-0.604564	-0.452564	-1.37469	1.63846	0.5891	-1.38861	-1.41925	1.81939	-1.10109
136.nii.gz	0.176628	0.269707	1.81642	0.490076	0.385273	-0.379173	0.667895	0.557567	0.185838	0.720084	-0.414358	0.676811	0.275026	0.548865	-0.139588	1.81642	-0.610427	0.00765464	0.431613	-0.29013	0.0316493	-0.0730026	-0.053326	0.0500825	0.0835708	0.272336	-0.0609739	-0.282398	-0.3047	0.712907	0.611026	0.983023	-1.12117	-0.195227	0.551952	-0.660271	0.724264	-0.78504	0.534618	-0.0690126	0.875726	1.57955	0.237091	-0.52718	1.869	0.0117317	0.428947	-0.511159	0.177202
137.nii.gz	-0.308146	-1.85955	-0.521236	-1.18998	-0.972839	0.420133	-0.425212	-1.77843	-1.20383	-1.75671	0.556404	-0.630667	-1.03426	-1.82117	-0.331605	-0.521236	0.971994	-1.11274	-0.959928	-0.828772	0.202218	-1.13764	-0.792236	-1.54908	-0.731998	-0.721267	-0.862965	0.484267	0.443786	0.521267	0.329666	0.919885	-1.45959	0.612774	-0.970709	0.35845	-0.818401	0.263809	-1.17298	-1.06495	-1.11979	-0.469823	-0.334248	0.00568601	-0.218492	-1.11166	-0.958243	0.0631319	-0.864072
138.nii.gz	0.406437	0.0670051	-0.764003	-0.531124	-1.10156	0.260121	0.00803599	-0.394284	-0.591106	-0.78039	0.214242	-0.141537	-0.861838	-0.414474	0.557359	-0.764003	0.779773	-0.42245	-0.42711	-0.338911	0.31433	-0.356746	-0.555269	0.510643	-0.623628	-0.496961	-0.425067	0.767238	0.790912	0.755374	0.917129	-1.19124	1.08484	0.734405	-0.318793	0.901095	-0.897437	1.09709	-0.546306	-0.417124	-0.520929	-0.727473	-0.850983	1.04928	-0.767129	-0.400034	-0.380647	0.753775	0.188043
141.nii.gz	0.0810707	-0.0901197	0.76179	0.156774	0.071949	-0.394827	-0.111738	0.200354	-0.127398	0.423294	-0.0537184	-0.0292226	-0.0128775	0.177426	-0.282711	0.76179	-0.369403	-0.311252	-0.0775125	-0.529109	0.00127932	-0.398947	-0.065891	-0.757931	0.179401	0.342967	-0.180938	-0.490349	-0.525894	-0.0804833	-0.343622	1.34258	-1.87995	-0.416257	0.0701358	-0.59995	0.555711	-0.703522	0.180573	-0.31601	0.189143	0.703058	0.277099	-0.647402	0.912599	-0.308629	-0.0754143	-0.544395	-0.306653
142.nii.gz	0.546314	-1.4196	-0.481514	-1.48184	-1.16521	3.60202	-1.71029	-1.01335	-1.36357	-0.945707	-1.2122	-0.18103	-1.273	-1.0674	-1.92831	-0.481514	1.3931	-1.10095	0.907352	-0.741676	0.0463072	-1.18762	-0.724507	-2.1553	-0.891428	-0.888249	-0.555058	0.934027	0.918674	0.966573	1.17885	0.877313	-1.45394	0.939478	0.989613	0.876396	-1.16115	1.01219	-1.52635	-1.08395	-1.16015	-0.520522	-0.835761	0.349538	-0.0460401	-1.09877	0.899567	0.781541	2.45323
143.nii.gz	-5.53e-05	0.677387	0.247108	0.302147	-0.219962	-0.705377	-0.0318587	0.0820787	0.1284	-0.400224	0.408487	-0.297689	0.00295188	0.0840392	0.737099	0.247108	-0.251527	0.0485922	-0.432838	-0.174068	0.706384	0.232316	0.0530993	0.434843	-0.050544	0.149494	0.319161	0.224109	0.265828	-0.601809	-0.226358	-0.0355129	0.379379	0.374709	-0.339911	-0.227049	0.398521	0.0749437	0.479686	0.188013	1.09572	0.0147755	-0.60613	0.171252	0.350987	0.0464122	-0.441577	0.293173	-0.190812
144.nii.gz	0.284828	-0.229817	-0.264176	-0.292498	-0.605733	-0.300885	-0.390327	-0.287392	-0.492387	-0.656946	0.590881	-0.633633	-0.618639	-0.313414	0.86845	-0.264176	0.261304	-0.485864	-0.700037	-0.505162	0.662247	-0.371263	-0.689578	1.00475	-0.640101	-0.559874	-0.714166	0.477563	0.446259	0.309306	0.196916	-0.117806	0.335505	0.507897	-0.651835	-0.00663625	-0.239473	0.0265138	-0.0298627	-0.464379	0.0832701	-0.3302	-0.525436	-0.0327204	-0.091927	-0.490682	-0.697617	0.203351	-0.537118
146.nii.gz	0.130603	1.1432	0.240469	1.02399	0.605362	0.63298	0.75435	1.10776	0.839075	1.42557	-2.1884	1.93904	0.614551	1.15417	-0.731614	0.240469	-0.882592	1.03739	3.01487	1.41246	-1.13209	1.04329	1.16898	-0.0463906	1.05264	1.14728	1.41081	-0.948718	-0.928933	0.728724	0.748043	0.249361	0.312893	-0.910077	2.44954	-0.821958	1.09958	-0.841798	1.11785	1.09656	0.792532	0.325752	0.764535	-0.771319	-0.0960944	1.03844	3.03723	-0.830048	1.91848
147.nii.gz	0.49435	-0.447153	-0.367388	-0.379563	-0.488883	-0.295607	-0.18674	0.00625713	-0.625659	-0.00541827	0.652814	-0.555849	-0.498249	-0.0387618	0.359782	-0.367388	0.150256	-0.70792	-0.653538	-0.67592	0.423072	-0.748164	-0.629848	-0.336375	-0.507476	-0.392944	-0.701208	0.315749	0.276594	0.354846	0.149727	0.473346	-0.415006	0.221699	-0.575424	-0.096805	-0.240114	-0.101465	-0.401115	-0.729863	0.131653	-0.413515	-0.529021	0.179447	-0.301781	-0.707601	-0.655059	0.221568	-0.474383
148.nii.gz	0.54546	0.0446827	-0.0567891	0.105991	0.00937837	0.392779	0.169156	0.494173	-0.165664	0.677598	-0.843522	0.675687	-0.106942	0.469537	-0.365357	-0.0567891	-0.29311	-0.261192	0.896005	-0.286197	-0.0229856	-0.27364	-0.229786	-0.00952298	-0.100074	0.0470392	-0.230691	-0.145334	-0.18699	0.926892	0.841388	0.507118	-0.299149	-0.109689	0.959372	-0.484806	0.278948	-0.543527	0.185851	-0.266789	0.465356	-0.0974471	-0.0420589	-0.43011	-0.0826825	-0.271167	0.852554	-0.327079	0.846189
149.nii.gz	0.806982	-2.1571	-0.559625	-3.08349	-1.72026	1.61673	-1.12589	-1.34256	-2.19955	-1.3768	1.17745	-1.46794	-1.87007	-1.42823	-0.39934	-0.559625	3.69712	-1.66383	-1.28757	-0.928203	0.283385	-1.61219	-1.49359	-1.56894	-1.99261	-2.61887	-1.5104	2.66745	2.76203	1.47696	1.66918	1.21288	-2.99736	2.61086	-1.48184	3.81107	-2.69387	2.85012	-3.03049	-1.60971	-1.81975	-0.699158	-1.89304	2.28872	0.450842	-1.65975	-1.30247	3.43174	-0.24881
152.nii.gz	0.507413	-0.872452	0.0184228	-0.710374	-0.870041	1.22977	1.11186	-0.355615	-0.906688	-0.422286	-0.238945	0.818882	-0.946687	-0.398133	0.600064	0.0184228	0.720033	-0.760158	-0.0203711	-0.47915	0.453993	-0.731513	-0.680542	-0.101771	-0.643093	-0.519052	-0.683449	0.503852	0.470114	1.55737	1.66308	0.686301	-0.900015	0.478459	0.132544	0.232702	-0.431343	0.236316	-0.583957	-0.73116	-0.0274248	-0.183624	-0.817363	0.471593	0.58945	-0.752912	-0.0157436	0.555547	0.707139
153.nii.gz	0.562133	-1.73872	-0.1722	-2.00694	-1.39373	1.99274	-1.98847	-1.41001	-1.66833	-1.63712	-0.132172	-1.08249	-1.45296	-1.4751	-1.08886	-0.1722	2.11808	-1.36519	-0.445558	-0.829126	0.164133	-1.32344	-1.19101	-0.788331	-1.54571	-1.70483	-1.10068	2.08547	2.12109	0.861516	1.15386	0.696701	-1.40826	1.63539	-0.310776	2.04833	-1.72938	2.55492	-1.90485	-1.3119	-0.694978	-0.426725	-1.50935	2.14303	0.963838	-1.36014	-0.439165	2.12196	1.23704
155.nii.gz	0.460969	-1.78684	-0.312388	-2.08677	-1.47089	1.24841	-2.10352	-1.22842	-1.69966	-1.09172	0.662627	-1.693	-1.54314	-1.29743	-1.44416	-0.312388	2.30412	-1.38232	-0.880624	-0.871471	0.172711	-1.3421	-1.17365	-1.08051	-1.47326	-1.62958	-1.11657	1.89314	1.93158	0.0886645	0.306351	0.902467	-1.90357	1.66226	-0.85569	2.0186	-1.6722	2.62315	-1.84442	-1.32114	-1.10471	-0.520223	-1.56157	2.40603	0.678673	-1.37767	-0.891376	2.38976	0.460801
156.nii.gz	-0.849304	-0.559323	-0.728187	0.08006	0.00647108	-0.246239	-0.712478	-0.480486	0.0187493	0.167499	0.230948	-0.577878	0.0566808	-0.480606	-0.798222	-0.728187	-0.259036	-0.132662	-0.389672	-0.507096	-0.176005	-0.351067	0.640477	-2.125	0.806979	0.841433	0.586872	-0.911555	-0.924731	-2.38318	-2.10007	0.026767	0.343066	-0.972948	-0.259	-0.479918	0.139968	-0.551346	0.00190458	-0.0887574	-1.11109	-0.574622	0.639744	-0.800576	-0.904939	-0.122284	-0.385848	-0.752067	-0.67148
157.nii.gz	0.368691	0.0497586	-0.252739	0.0153578	-0.0708776	-0.663171	0.0969943	0.321704	-0.28743	0.285097	0.607563	-0.357617	-0.17432	0.287763	0.480075	-0.252739	-0.224548	-0.45305	-0.583928	-0.619609	0.47216	-0.463554	-0.347752	-0.218796	-0.19666	-0.034932	-0.3995	0.0261444	-0.00612643	0.0234412	-0.13528	0.421168	-0.215133	-0.0882502	-0.497254	-0.341128	0.169681	-0.0928975	0.0455539	-0.440695	0.466203	-0.298514	-0.308267	0.0595796	-0.295704	-0.452632	-0.587949	-0.0216644	-0.54342
158.nii.gz	0.592072	-0.272432	0.35147	-0.342775	-0.595059	-0.128679	-0.0333487	0.139819	-0.605888	-0.0965158	0.431044	-0.313968	-0.591789	0.0974461	0.423469	0.35147	0.260977	-0.63245	-0.465466	-0.63947	0.385502	-0.6699	-0.668162	0.0943721	-0.621067	-0.513229	-0.685228	0.444263	0.415557	0.630159	0.533846	0.718807	-0.893183	0.533032	-0.352225	0.0350744	-0.181279	0.181238	-0.255104	-0.681758	0.302557	0.0444074	-0.762372	0.42471	0.823125	-0.638285	-0.46192	0.476523	-0.0448356
159.nii.gz	0.628529	-0.890925	-0.815139	-0.960015	-0.500769	-0.0277578	-1.52624	-0.181141	-0.891299	0.0878113	1.02427	-1.59946	-0.6755	-0.238666	-0.775646	-0.815139	0.523636	-0.950526	-1.00911	-0.735402	0.0386277	-0.780302	-0.763419	0.0692786	-0.731344	-0.721288	-0.805439	0.652739	0.635836	-1.57226	-1.38822	-0.304193	0.28616	0.626436	-1.06035	0.183581	-0.773159	-0.0333318	-0.598852	-0.790087	-0.66485	-0.753611	-0.697787	0.340692	-0.901772	-0.952681	-0.988326	0.490345	-0.659258
161.nii.gz	0.96676	-0.704347	-0.645738	-1.8727	-1.6323	0.369518	-0.965152	-0.398856	-1.50196	-0.72109	0.784696	-1.10498	-1.55619	-0.469851	1.09692	-0.645738	2.29171	-1.21387	-0.865198	-0.784631	0.512441	-1.04564	-1.30276	1.36857	-1.64216	-1.95806	-1.29142	2.17295	2.20525	1.14045	1.31057	-0.869595	0.454409	1.67313	-0.850758	2.49464	-1.85464	2.5581	-1.54928	-1.13458	-0.870553	-0.734833	-1.72994	2.29355	-0.204624	-1.22386	-0.894487	2.76539	0.517316
162.nii.gz	0.0143584	-2.17296	-0.901741	-2.3256	-1.64496	-0.462278	-2.0532	-1.71647	-1.81495	-1.59164	1.65437	-2.34045	-1.62307	-1.78563	-0.412872	-0.901741	2.83869	-1.4991	-1.51699	-0.925383	0.267588	-1.5033	-1.29761	-1.85858	-1.54649	-1.87206	-1.34133	1.79342	1.8133	-1.45777	-1.28287	0.490653	-1.28533	1.71867	-1.94605	3.15198	-2.23908	3.5253	-2.53874	-1.47521	-2.80781	-0.834856	-1.25857	1.45342	-0.730711	-1.49362	-1.52994	1.48205	-1.27162
163.nii.gz	0.974464	0.819014	0.483173	0.108723	0.177965	-0.609275	1.21512	1.13383	0.00391964	0.516073	1.17925	-0.0885115	0.165605	1.09836	1.43182	0.483173	-0.306425	-0.264468	-0.878495	-0.26909	1.14907	0.011094	-0.767859	1.90115	-0.761303	-0.663316	-0.765715	0.642783	0.626719	1.08369	1.07197	-0.149588	0.428621	0.764682	-0.910882	-0.223816	0.103618	-0.144157	0.373763	-0.199847	1.16751	0.153407	-0.573217	0.405664	0.54497	-0.265245	-0.899635	0.301315	-0.848973
164.nii.gz	0.758284	1.03068	-0.258958	0.296065	0.0189996	-0.630861	0.837164	0.959872	0.183471	0.265673	1.23785	-0.351424	0.163857	0.94486	1.39749	-0.258958	-0.326787	0.0155293	-0.89474	-0.17935	1.25712	0.141102	-0.441007	1.29084	-0.387363	-0.253042	-0.404778	0.254997	0.230954	0.229835	0.188048	-0.380805	0.699756	0.274652	-0.934365	-0.225708	0.0989473	-0.206254	0.334734	-0.014089	0.866328	-0.339725	-0.430654	0.267291	-0.369789	0.0191356	-0.909279	0.0921986	-1.00097
165.nii.gz	0.395907	0.97101	-0.72214	0.181092	-0.527846	-0.227104	0.685787	0.114237	0.394763	-0.551323	0.0281035	0.385267	-0.00058335	0.152276	0.692999	-0.72214	0.121893	0.624103	0.00231444	0.312075	1.3302	0.697479	0.504567	0.435871	0.20356	0.231013	0.934409	0.266928	0.333072	-0.181759	0.326335	-2.02379	1.71738	0.182963	0.120365	0.367582	-0.400757	1.00558	0.0796013	0.658024	-0.144842	-0.667598	-0.411774	0.953162	-0.836174	0.621582	-0.0516107	0.34626	0.226912
166.nii.gz	-0.870794	-0.819658	0.195023	0.0469364	0.356132	-0.841838	-1.06577	-1.04472	-0.0111484	-0.591938	0.309084	-0.839589	0.251351	-1.04892	-0.425425	0.195023	-0.37877	-0.341778	-0.663081	-0.516145	-0.188565	-0.237923	-0.236241	0.0856349	0.0325766	0.12175	-0.40003	-0.456195	-0.510303	-1.26428	-1.45195	0.963234	-1.08561	-0.332466	-0.603379	-0.59439	0.452099	-0.579769	0.235564	-0.241846	-0.112449	0.325992	0.539155	-0.695626	0.277786	-0.346195	-0.660732	-0.60666	-0.843302
167.nii.gz	-2.40764	-0.666463	-0.618443	0.597279	0.459738	-0.224691	-0.757506	-1.42699	1.04561	-0.178077	-0.738254	0.057299	0.691347	-1.32864	-1.13397	-0.618443	-0.453257	1.12939	0.220783	1.02043	-1.90484	1.08902	1.29278	-0.117343	1.13427	1.13954	1.47688	-0.77425	-0.702525	-2.06266	-1.50872	-0.660481	1.08722	-0.688309	0.332592	-0.463024	0.457022	-0.0847002	0.731754	1.16429	-0.0709602	-0.49464	0.243146	-0.35706	-0.786368	1.11737	0.238681	-0.481117	0.240144
168.nii.gz	0.394661	0.926641	-0.686051	0.155482	-0.139068	-0.683389	0.287736	0.416274	0.19334	-0.347084	1.28444	-0.707267	0.0347907	0.414064	1.44244	-0.686051	-0.168016	0.0724088	-1.12667	-0.177471	1.25527	0.216095	-0.3594	1.22838	-0.283174	-0.206391	-0.320966	0.1185	0.10036	-0.604948	-0.586629	-1.38182	1.39994	0.234659	-1.28968	-0.026991	-0.261731	0.204426	0.203279	0.0640768	-0.250061	-0.607432	-0.0125551	-0.271694	-0.850254	0.0430828	-1.1175	-0.330853	-1.37135
169.nii.gz	0.991931	1.17105	-0.528326	0.0573254	0.0587476	-0.54961	0.444866	0.922357	0.221133	-0.0805643	0.611365	-0.155049	0.188883	0.907376	1.52901	-0.528326	-0.0720662	0.00591444	-0.4196	-0.194044	1.34864	0.243016	-0.346075	1.24083	-0.371671	-0.281305	-0.210812	0.31617	0.31651	0.290104	0.373682	-0.971252	1.13223	0.478972	-0.331078	0.044338	-0.197651	0.400817	0.217654	0.0878079	0.110307	-0.546525	-0.519036	0.674036	-0.630703	-0.000352193	-0.45774	0.274347	-0.416736
170.nii.gz	0.321075	0.684856	0.459889	0.38165	0.0214997	-0.543661	0.518754	0.501511	0.144146	0.0502036	0.558012	-0.0750446	0.0991593	0.494411	1.05829	0.459889	-0.418407	0.0179896	-0.520101	-0.163445	0.979323	0.133479	-0.247428	0.903756	-0.0679108	0.121323	-0.303179	-0.175687	-0.217947	0.224881	0.0291575	0.462409	-0.140646	-0.226456	-0.443342	-0.527826	0.56581	-0.540217	0.535943	0.0326859	0.759692	0.318441	-0.0569414	-0.304813	0.480881	0.00575721	-0.533662	-0.265445	-0.665118
171.nii.gz	-0.815027	0.757485	1.59178	1.12431	0.855986	-0.0478752	0.0312468	0.538931	1.05436	1.10426	-2.09746	1.45049	0.906739	0.60207	-0.834318	1.59178	-1.00226	1.14013	2.5477	1.1413	-1.50681	1.155	1.55604	-0.350849	1.4311	1.48322	1.66068	-1.16673	-1.12494	-0.0703075	-0.109194	1.05748	-0.925921	-1.2304	2.15098	-0.975701	1.537	-1.03149	1.26851	1.28496	1.21649	1.66723	0.79498	-0.718798	1.15054	1.13652	2.54526	-0.822807	1.58747
172.nii.gz	0.557437	-2.1574	-0.380751	-2.38818	-1.67899	6.08068	-1.85023	-1.65698	-1.8312	-1.53796	-0.659264	-0.641082	-1.84155	-1.71353	-3.06131	-0.380751	3.13713	-1.29343	0.0828375	-0.658942	-0.131845	-1.23697	-1.11872	-0.609852	-1.59166	-1.86799	-0.912919	2.34636	2.44327	1.32709	1.96275	0.367708	-1.07087	2.10594	0.247466	3.02749	-2.06163	2.88503	-2.19521	-1.22768	-0.929086	-0.601947	-1.87353	2.79645	0.840182	-1.28521	0.0741327	3.16774	3.64411
174.nii.gz	-0.0339897	-0.596552	-0.0204651	-0.215285	-0.539071	2.03953	-0.795567	-0.601645	-0.254472	-0.239534	-1.4713	0.535345	-0.539357	-0.589321	-1.93107	-0.0204651	0.184423	0.0287155	1.3328	0.624523	-1.44973	-0.0445896	0.239443	-0.468467	0.00228593	0.213408	0.680452	0.243923	0.266882	0.316674	0.699908	0.431382	-0.346963	0.214541	1.30665	-0.0728551	-0.0901975	-0.133057	-0.206496	0.0315803	0.477167	-0.171689	-0.667556	0.602184	0.261974	0.0308436	1.31713	0.407214	2.61887
175.nii.gz	0.125419	-0.107204	0.246063	0.237897	0.0139902	0.0338571	-0.0476152	0.01577	-0.0918884	0.0890691	-1.18721	0.7825	-0.0725841	0.00374443	-0.182646	0.246063	-0.368605	-0.188392	1.231	-0.429089	0.0549203	-0.402626	0.047714	-1.04937	0.255406	0.407593	-0.0303448	-0.484928	-0.499152	0.703103	0.512517	1.01135	-1.17052	-0.362604	1.23539	-0.539854	0.456588	-0.621875	0.087723	-0.287966	0.190515	0.272733	0.344653	-0.406835	0.282812	-0.182984	1.21969	-0.539367	0.931035
177.nii.gz	0.831576	2.35751	-0.000684218	1.28592	1.59894	-1.05205	1.01681	2.94111	1.27744	3.14786	0.875371	0.00201278	1.51585	2.95124	0.215769	-0.000684218	-1.24677	0.979687	-0.188862	0.152554	0.135452	0.912024	0.78129	0.316345	1.06111	1.04133	0.50096	-1.20608	-1.21308	-1.15497	-1.3805	0.126584	0.515948	-1.30151	-0.0834863	-0.992088	1.24129	-1.07258	1.23756	0.893372	0.678865	0.158522	1.39077	-1.07222	-0.569903	0.992	-0.204084	-1.10927	-0.987635
178.nii.gz	0.5079	-1.39246	-0.618338	-1.48763	-0.852206	1.3	-1.54703	-0.781707	-1.30597	-0.642018	0.168909	-1.02771	-1.02751	-0.845799	-1.28198	-0.618338	1.13933	-1.19969	-0.502331	-0.788626	0.0766833	-1.15546	-0.795171	-1.64146	-0.825974	-0.893029	-0.778351	0.669131	0.634953	-0.0465773	-0.0962311	0.777314	-1.24138	0.781369	-0.37781	0.489853	-1.05711	0.16341	-1.391	-1.07906	-1.56353	-0.572504	-0.396191	-0.294954	-0.404411	-1.19247	-0.489872	0.117864	-0.214908
179.nii.gz	-0.4531	-1.47465	-0.0685623	-0.874709	-0.927018	0.982555	-0.828288	-1.36008	-0.799934	-0.896895	-0.185057	-0.362148	-0.922713	-1.38138	-1.50732	-0.0685623	0.884825	-0.683839	-0.223772	-0.535169	-0.344764	-0.711081	-0.37108	-0.975459	-0.537292	-0.356454	-0.104692	0.816783	0.84872	0.149553	0.521368	0.784398	-1.20198	0.717542	-0.0763244	0.581401	-0.65265	0.561895	-0.801535	-0.632006	-0.0598141	-0.285805	-1.13237	1.01564	0.589183	-0.685464	-0.223801	1.02912	1.06159
180.nii.gz	-3.1569	0.557237	0.643023	1.79536	1.93578	-0.759622	1.61888	-0.612296	2.29348	0.471822	-1.29898	1.84165	2.15205	-0.434144	-0.513803	0.643023	-1.38395	2.60192	1.17229	2.98349	-2.7988	2.85538	2.39513	0.575221	1.98026	1.83516	2.57461	-1.43616	-1.35563	-0.446179	-0.384824	0.284512	0.468782	-1.42352	1.12333	-1.08104	1.88579	-1.10092	1.92593	2.78318	1.71559	0.97047	1.24194	-0.897646	0.00279584	2.59435	1.18094	-1.00754	0.237875
181.nii.gz	0.430028	0.531224	-0.315148	0.24797	0.0487348	-0.410281	0.298649	0.34281	0.0330758	-0.0467104	-0.366363	0.426272	0.112856	0.328485	0.649949	-0.315148	-0.394448	-0.138353	0.271363	-0.413668	0.668089	-0.207064	-0.361543	0.451592	-0.12779	-0.0333947	-0.487287	-0.250667	-0.313437	0.957013	0.705301	0.0457694	0.309606	-0.264506	0.40393	-0.401014	0.16065	-0.392628	0.154529	-0.252749	-0.169929	-0.208623	0.556445	-0.720032	-0.440866	-0.138759	0.369534	-0.719498	-0.216642
182.nii.gz	-0.058505	-0.598083	-0.387279	-0.148401	-0.442861	0.563278	-0.170633	-0.344971	-0.415087	-0.158649	-0.504559	0.24386	-0.463129	-0.364966	-0.579798	-0.387279	0.0385714	-0.406719	0.221456	-0.444596	-0.0518862	-0.520732	-0.0827338	-1.13846	-0.0131246	0.160166	-0.00564322	-0.0841194	-0.103759	0.354084	0.323773	0.493423	-0.382345	-0.128766	0.370285	-0.214644	0.00659661	-0.0757416	-0.176677	-0.41159	-0.107923	-0.398522	-0.376674	0.157138	-0.356266	-0.404262	0.203096	0.0563955	0.610593
183.nii.gz	0.491607	-0.0270101	-0.544707	-0.539495	-1.0115	-0.106795	-0.0205661	-0.206037	-0.582038	-0.73415	0.370702	-0.26523	-0.821657	-0.234415	1.30095	-0.544707	0.723258	-0.501763	-0.559614	-0.554129	0.877096	-0.596448	-0.684112	0.263036	-0.782054	-0.649248	-0.55384	0.919691	0.926067	0.691407	0.84449	-0.462396	0.50545	0.786182	-0.46725	0.908684	-0.850635	0.972273	-0.76447	-0.631188	-0.280011	-0.585494	-0.898449	1.70585	-0.400362	-0.500052	-0.521784	1.00233	0.0806283
184.nii.gz	1.08637	0.59716	-0.446077	-1.96528	-1.5868	-0.334833	-0.430708	-0.110424	-0.760413	-1.23748	1.78299	-1.47138	-1.01219	-0.156309	2.36314	-0.446077	2.87555	-0.750982	-1.45067	-0.600388	1.13713	-0.703786	-1.35482	2.65399	-1.91237	-2.3935	-1.25449	3.08677	3.19184	1.00714	1.59525	-1.39859	0.66372	2.01384	-1.86084	4.82002	-2.48554	4.34097	-2.10043	-0.893209	-0.0575842	-0.716907	-2.31686	5.58832	0.449009	-0.745478	-1.43066	5.35643	-0.736314
185.nii.gz	0.684896	1.25245	-0.43055	0.483796	0.0935224	-0.246028	1.56041	0.860749	0.492159	0.0347419	0.752161	0.406732	0.214424	0.877678	1.51504	-0.43055	-0.302046	0.497176	-0.632605	0.515188	1.81055	0.732638	-0.230631	1.68346	-0.0865698	0.0375943	-0.257784	-0.118745	-0.127601	0.666437	0.54641	-0.924306	1.18628	0.0836384	-0.607032	-0.234411	0.170811	0.00790541	0.583643	0.485015	0.144429	-0.419555	-0.105341	-0.295839	-0.570692	0.491945	-0.61223	-0.277491	-0.881095
186.nii.gz	1.04498	0.747502	-0.188167	0.111746	0.0475056	-0.348843	0.817259	1.10759	0.0253012	0.462008	0.459592	0.168201	-0.050954	1.0828	1.4276	-0.188167	-0.162298	-0.100752	-0.262572	-0.186208	1.1463	-0.0312445	-0.330626	0.72732	-0.216475	-0.0353861	-0.328674	0.0356537	8.44e-05	0.678567	0.579647	0.0312153	0.281346	-0.0100877	-0.143257	-0.231274	0.0985901	-0.239802	0.153035	-0.112971	0.245423	-0.279917	-0.36687	-0.15378	-0.220993	-0.105099	-0.25561	-0.0291446	-0.313562
187.nii.gz	0.948439	0.0470219	-0.704778	-0.411845	-0.363654	-0.81654	-0.540996	0.359705	-0.547335	-0.166385	1.19058	-1.13194	-0.332965	0.306872	0.872925	-0.704778	0.095822	-0.74102	-1.04503	-0.728227	0.530025	-0.683418	-0.965062	1.00151	-0.931359	-1.08677	-1.08215	0.659481	0.628596	0.0787208	-0.194453	-0.628763	0.618364	0.956141	-1.12343	0.252024	-0.691197	0.362733	-0.536331	-0.772339	-0.444651	-0.631194	-0.124273	-0.0313666	-0.819784	-0.722457	-1.02943	0.0939773	-1.05667
188.nii.gz	0.924454	0.304962	-0.475146	-0.0714503	-0.152898	-0.435112	-0.213288	0.798686	-0.349526	0.643952	0.676666	-0.587792	-0.239669	0.754133	0.285361	-0.475146	-0.157665	-0.497165	-0.648143	-0.583196	0.379087	-0.403507	-0.660164	0.785741	-0.500935	-0.519187	-0.79065	0.122004	0.0563944	0.222982	-0.0819877	-0.212425	0.435571	0.194779	-0.584074	-0.290159	-0.0928693	-0.393895	0.0528572	-0.480503	0.0415878	-0.457248	-0.141903	-0.408375	-0.579848	-0.492326	-0.666679	-0.0788477	-0.652386
190.nii.gz	0.856899	1.43436	0.278998	0.799945	0.734388	-0.483458	0.982313	1.73036	0.590695	1.57407	-0.429405	0.872517	0.662821	1.72829	0.326968	0.278998	-0.817589	0.434531	0.722061	0.0572223	0.414941	0.501861	0.0507595	0.908817	0.261639	0.391172	-0.0389583	-0.562693	-0.59238	0.824633	0.63298	0.267934	0.178574	-0.415284	0.792725	-0.740696	0.852708	-0.72094	0.946764	0.388821	0.906438	0.263333	0.486575	-0.552513	-0.0474348	0.439786	0.73174	-0.599912	0.31732
191.nii.gz	0.887498	0.718556	0.193346	0.451149	0.156685	0.932313	0.793485	1.33836	0.175477	1.47433	-1.09375	1.21474	0.104779	1.32933	-0.787004	0.193346	-0.500606	0.214	1.3457	0.390459	-0.547456	0.165772	0.317827	-0.164228	0.43018	0.560412	0.348569	-0.611019	-0.641165	0.803614	0.70777	0.530311	-0.248596	-0.637166	1.3118	-0.616993	0.606601	-0.632141	0.500034	0.21004	0.351073	0.15577	0.28853	-0.597999	0.0653167	0.210629	1.352	-0.563766	0.969367
192.nii.gz	0.304226	-1.2194	-0.513042	-1.0933	-0.931019	-0.493831	-1.16867	-0.77561	-1.19619	-0.799664	1.35103	-1.61167	-1.01674	-0.835961	0.360422	-0.513042	0.856023	-1.14044	-1.31014	-0.858169	0.33458	-1.14122	-1.06264	-0.368266	-1.12498	-1.2589	-1.12084	0.988693	0.968585	-0.426506	-0.577846	0.487333	-0.788082	1.20246	-1.54259	0.533079	-0.950712	0.34346	-1.05619	-1.14092	-0.700132	-0.538483	-0.772898	0.228073	-0.28149	-1.14001	-1.32012	0.575708	-1.14809
193.nii.gz	0.362851	0.186658	-0.905534	-0.268707	-0.67288	-0.60286	-0.432258	-0.181468	-0.287289	-0.675118	1.10332	-1.00824	-0.434653	-0.199423	0.98365	-0.905534	0.233106	-0.332662	-1.08979	-0.523929	0.871953	-0.280017	-0.704195	1.16269	-0.602508	-0.59709	-0.786336	0.481053	0.441273	-0.400212	-0.543552	-2.05977	1.5789	0.245916	-1.20987	0.397765	-0.872061	0.323158	-0.416131	-0.400149	-0.633722	-0.821552	-0.765003	0.291236	-1.08549	-0.360917	-1.09063	0.364371	-1.03881
194.nii.gz	-0.0246088	-0.380513	0.234341	-0.00160926	-0.192397	0.251794	-0.337181	-0.273607	-0.269686	-0.165315	-0.627127	0.22932	-0.218072	-0.290798	-0.604813	0.234341	-0.187235	-0.344614	0.476697	-0.494321	-0.0759224	-0.492492	-0.158249	-0.78015	-0.0122646	0.129146	-0.192787	-0.211229	-0.249654	0.436755	0.293664	0.817801	-0.870411	-0.227862	0.604615	-0.418697	0.191227	-0.499361	-0.050725	-0.410955	-0.0177259	0.261379	0.292657	-0.384252	0.398307	-0.337894	0.435356	-0.508189	0.2282
195.nii.gz	0.965299	0.918199	-0.44317	0.0333029	-0.144341	-0.487461	0.053203	0.968686	-0.0741157	0.382801	0.647101	-0.410439	-0.17574	0.940723	1.17481	-0.44317	-0.11461	-0.188515	-0.499896	-0.411687	0.867181	-0.278531	-0.699798	1.20425	-0.67259	-0.648764	-0.720148	0.51503	0.51009	0.689575	0.619903	-0.56563	0.761393	0.783869	-0.40905	0.0755321	-0.323562	0.024104	-0.111718	-0.397847	0.332165	-0.481238	-0.482203	0.276892	-0.531	-0.185267	-0.461428	0.175972	-0.376312
196.nii.gz	0.749784	0.242901	0.0650477	-0.0362156	-0.130559	-0.549208	0.404801	0.641473	-0.245575	0.266677	0.690746	-0.232876	-0.153845	0.603963	0.998875	0.0650477	-0.14502	-0.426351	-0.677062	-0.524892	0.737051	-0.372272	-0.446573	0.277144	-0.325333	-0.157108	-0.474947	0.1323	0.0984041	0.206763	0.066989	0.443692	-0.26612	0.11383	-0.618594	-0.297009	0.141641	-0.204423	0.0303794	-0.399264	0.439076	-0.0501788	-0.24842	-0.0132909	0.141707	-0.438243	-0.689676	0.0155726	-0.674945
197.nii.gz	0.309434	-1.64629	-0.6435	-1.65994	-1.28171	0.709214	-1.69237	-1.05845	-1.35715	-0.783379	0.473846	-1.32163	-1.3752	-1.11467	-1.38274	-0.6435	1.87731	-1.14539	-0.830211	-0.843131	0.111581	-1.23463	-0.8108	-2.16427	-0.965749	-0.958042	-0.698612	1.18048	1.2248	-0.894976	-0.489538	0.665038	-1.24586	1.29256	-0.785967	1.54384	-1.41888	1.34568	-1.67676	-1.14247	-1.44399	-0.676543	-1.24294	1.28779	-0.267886	-1.14146	-0.853044	1.35419	0.039279
198.nii.gz	-0.0944496	-1.67281	-0.82944	-1.53169	-1.31814	0.219575	-1.12399	-1.10377	-1.30319	-0.835861	0.980174	-1.33212	-1.33615	-1.1576	-0.370209	-0.82944	1.75053	-1.11957	-1.11946	-0.825488	0.220761	-1.15271	-1.01799	-0.717426	-1.11226	-1.1883	-1.03478	1.20783	1.21977	0.00146345	-0.0180922	-0.132369	-0.148046	1.19086	-1.21547	1.75203	-1.60698	2.04175	-1.53467	-1.13741	-1.52738	-0.787178	-1.16328	1.13262	-0.716883	-1.12501	-1.12741	1.13919	-0.574138
199.nii.gz	0.127671	0.0668109	0.650519	0.339916	-0.0837289	0.47603	0.572894	-0.129029	0.0499903	-0.379684	-1.04134	1.04886	-0.10608	-0.120312	-0.0877009	0.650519	-0.306966	0.0981056	0.914785	0.43358	-0.128537	0.326814	-0.0801111	0.93463	-0.157974	0.0707019	0.166407	0.196781	0.210607	1.11167	1.33406	0.0619956	0.346957	0.337014	0.959424	-0.334383	0.424833	-0.0856051	0.566022	0.222526	1.11997	0.341698	-0.528681	0.420221	0.847698	0.0944047	0.948197	0.252364	1.61674
200.nii.gz	1.36273	1.50695	-0.271577	0.234834	0.420318	-0.74953	1.0565	1.69201	0.27793	0.977638	0.54066	0.253947	0.4205	1.66367	1.37568	-0.271577	-0.358795	-0.000225753	-0.309058	-0.261975	1.1636	0.149502	-0.522657	1.54713	-0.335996	-0.254698	-0.657233	0.0423801	0.00164042	0.92891	0.711321	-0.233343	0.54296	0.0875314	-0.204102	-0.325088	0.140614	-0.300759	0.346108	-0.0299436	0.392993	-0.330324	-0.215538	-0.270392	-0.424062	0.0105478	-0.311402	-0.143755	-0.504042
201.nii.gz	0.703997	-0.919293	-0.522472	-1.28217	-0.913605	-0.713358	-1.11167	-0.641113	-1.1977	-1.12714	1.76068	-1.85775	-0.97924	-0.706372	1.16038	-0.522472	1.05315	-1.1837	-1.46902	-0.839719	0.552952	-1.08571	-1.27392	1.03353	-1.544	-1.8483	-1.30547	1.8717	1.90777	-0.20303	-0.153063	-0.405468	0.0828204	1.77672	-1.87013	1.35766	-1.4314	1.30253	-1.31185	-1.15671	-0.525358	-0.594377	-1.14544	1.50227	-0.247373	-1.1831	-1.50028	1.29533	-1.40521
202.nii.gz	1.01063	-0.641235	-0.378781	-1.6789	-1.3972	0.479363	-0.0264431	-0.485898	-1.23669	-1.22803	1.9529	-1.34896	-1.31708	-0.546042	2.39951	-0.378781	2.13459	-1.06652	-1.56027	-0.71883	0.826483	-1.00462	-1.38411	1.79639	-1.82386	-2.2253	-1.36403	2.55104	2.62479	1.07369	1.31831	-0.664707	0.183734	2.08967	-2.094	2.83199	-1.9175	2.67999	-1.65425	-1.12597	-0.204626	-0.61689	-1.86894	3.08963	0.398516	-1.06577	-1.56448	3.1197	-1.35289
203.nii.gz	0.600673	-0.264847	1.61872	-0.478306	-0.593678	0.104957	-0.231399	-0.188639	-0.683283	-0.551092	-0.811936	0.417887	-0.616591	-0.230363	0.292786	1.61872	0.418117	-0.705708	0.628779	-0.636648	0.358327	-0.712529	-0.905952	0.733161	-1.01908	-0.971601	-0.880737	1.16398	1.16891	1.68945	1.96849	0.443735	-0.76401	1.00458	0.737839	0.476634	-0.442081	0.765943	-0.351912	-0.778072	1.00444	0.74274	-1.13474	1.01141	2.98937	-0.707071	0.661612	1.17138	2.37969
204.nii.gz	-0.69898	0.89166	-0.597524	1.09316	0.900387	-0.221021	0.354871	0.395643	0.978127	0.496356	-1.50819	1.23902	0.997267	0.446672	-0.227037	-0.597524	-1.03055	0.907661	1.691	0.587032	-0.332968	0.743341	1.03311	-0.336318	1.18975	1.13773	0.904114	-1.19373	-1.18319	0.080222	-0.172035	-0.721366	1.21227	-1.28679	1.56252	-0.80366	0.770644	-0.695962	0.87544	0.835567	-0.0416902	-0.39487	1.295	-0.961012	-0.945851	0.91658	1.63689	-1.04959	0.477152
205.nii.gz	0.86373	0.154994	-0.45394	-0.138478	0.0894316	-0.174071	-0.752549	1.08466	-0.205588	1.58876	0.413564	-0.726194	0.00492605	1.03974	-0.696704	-0.45394	-0.229985	-0.428423	-0.26551	-0.462663	-0.256659	-0.349105	-0.623675	0.845569	-0.437984	-0.421552	-0.772794	0.0748177	0.0131464	-0.089944	-0.405592	0.111282	0.0616657	0.102146	-0.13843	-0.337291	-0.0893497	-0.552971	0.0340292	-0.429955	0.0111623	-0.457856	-0.231553	-0.132454	-0.583066	-0.433425	-0.27203	-0.0767422	-0.0816882
206.nii.gz	0.350414	-1.02927	-0.703809	-0.803359	-0.964748	0.255019	-0.42671	-0.780468	-0.872771	-1.00748	0.111949	-0.328094	-0.989038	-0.816374	0.449644	-0.703809	0.827045	-0.763988	-0.466093	-0.665609	0.444335	-0.783619	-0.740621	-0.0764386	-0.715076	-0.707886	-0.753619	0.528587	0.520991	0.75855	0.683298	-0.292722	0.309951	0.856493	-0.34956	0.547921	-0.858148	0.271199	-0.832762	-0.786386	-0.904458	-0.656246	-0.573779	-0.0419933	-0.638442	-0.76785	-0.470489	0.190784	-0.204319
207.nii.gz	-0.0366982	-2.42374	-0.936955	-2.50398	-1.49464	-0.0457348	-2.2569	-2.16324	-1.90044	-2.14311	1.33692	-2.24385	-1.60401	-2.22906	-0.606146	-0.936955	2.75174	-1.55196	-1.47858	-0.93123	0.289103	-1.53669	-1.34365	-1.93107	-1.63922	-2.15241	-1.38391	1.85516	1.90481	-1.09687	-1.01972	0.0450951	-0.757671	2.18925	-1.85888	2.53361	-2.34383	1.87344	-2.59304	-1.51264	-3.02461	-0.832491	-0.794075	0.295646	-0.828743	-1.56813	-1.49264	0.626625	-1.38973
209.nii.gz	0.64734	-0.62268	-0.373523	-0.988277	-1.20263	0.492286	-0.454699	-0.635607	-0.849684	-1.25867	0.0892224	-0.329084	-1.12878	-0.666704	1.20244	-0.373523	1.30367	-0.653242	-0.432967	-0.496374	0.855496	-0.563789	-1.02428	1.56439	-1.30991	-1.41069	-0.894322	1.73937	1.79914	1.32482	1.71571	-0.764485	0.631036	1.6647	-0.323984	1.57851	-1.21903	1.55969	-0.894185	-0.698986	0.482724	-0.564437	-1.55829	2.57499	0.124612	-0.663744	-0.435365	2.13413	0.938871
210.nii.gz	-1.03255	-1.06656	-0.805851	-0.121231	-0.51958	2.54292	-1.17696	-1.55916	-0.0447962	-1.08958	-1.49032	0.323399	-0.346921	-1.51585	-2.11598	-0.805851	0.00470543	0.252145	1.00229	1.21347	-2.01387	0.452896	0.970414	-0.659134	0.53448	0.477374	1.64319	-0.159097	-0.105131	-0.885228	-0.235246	-1.18012	1.25521	0.0136973	1.03845	0.0309495	-0.394375	0.14721	-0.161319	0.601511	-1.27699	-0.659885	0.326058	-0.478743	-0.945132	0.269143	1.06306	-0.462762	0.938411
211.nii.gz	-1.04923	-0.127864	0.00940424	0.648405	-0.102523	0.0606031	0.237185	-0.849469	0.424041	-0.84496	-0.97877	0.808151	0.0532247	-0.795188	-0.437496	0.00940424	-0.472431	0.61179	0.770281	0.766091	-0.622187	0.729522	0.369664	0.688999	0.166939	0.384148	0.769385	0.128778	0.170408	0.547517	0.872079	-0.517612	0.924189	0.110612	0.830555	-0.305019	0.461722	0.178812	0.739138	0.645404	1.21768	-0.0291888	-0.17088	0.594409	-0.025578	0.605487	0.786466	0.0829548	1.29792
212.nii.gz	0.364828	-1.90169	-0.696375	-1.97998	-1.35612	3.04534	-2.15655	-1.65505	-1.58356	-1.59664	-0.026591	-1.25371	-1.42807	-1.70983	-2.06631	-0.696375	1.93308	-1.26624	-0.461328	-0.745854	-0.018385	-1.23687	-1.06621	-1.09235	-1.4281	-1.6461	-0.902153	1.94846	2.04349	0.313784	0.749733	0.183585	-0.69887	2.05956	-0.330549	1.82701	-1.7969	1.13318	-1.93416	-1.21337	-1.0968	-0.73776	-1.60368	1.63659	-0.354249	-1.27047	-0.485903	2.32297	1.45776
213.nii.gz	0.3572	-0.260788	-0.234119	-0.169378	-0.196743	-0.631904	0.401248	-0.193818	-0.409516	-0.4905	0.887219	-0.369116	-0.242121	-0.228688	0.686667	-0.234119	-0.131866	-0.600003	-0.974557	-0.66497	0.494752	-0.571963	-0.7003	0.487859	-0.606611	-0.542817	-0.756638	0.326038	0.275487	0.512959	0.308569	0.268055	-0.08066	0.39601	-1.0186	-0.251024	-0.0992295	-0.381453	-0.0983574	-0.617277	0.300421	-0.27708	-0.342632	-0.147287	-0.211152	-0.591611	-0.974024	-0.0709149	-1.00109
215.nii.gz	-0.772479	0.0709913	0.342014	0.799969	0.306332	0.443887	1.39521	-0.0293591	0.67833	0.473491	-1.37027	1.75842	0.306118	0.031115	-0.852938	0.342014	-0.634525	0.93623	1.54747	1.54832	-1.90942	0.977414	1.00753	0.0847004	0.707904	0.811781	1.52397	-0.560708	-0.553777	0.681927	0.941584	-0.126457	0.6705	-0.467968	1.45002	-0.609005	0.734052	-0.68588	0.688074	1.00356	0.827492	0.374659	0.402562	-0.644246	0.226538	0.942093	1.51664	-0.663347	1.01063
216.nii.gz	0.301174	-1.17055	-0.702783	-1.1148	-0.85328	0.368165	-1.52197	-0.696322	-1.12317	-0.524665	0.215942	-1.04505	-0.907372	-0.754916	-0.768456	-0.702783	0.784922	-1.09398	-0.444895	-0.843161	0.198011	-1.14663	-0.754297	-1.76289	-0.767473	-0.802642	-0.73242	0.584827	0.562374	-0.173929	-0.202608	0.512755	-0.738064	0.845545	-0.310766	0.420822	-0.935839	0.223234	-1.20094	-1.06139	-1.31042	-0.630784	-0.295113	-0.227738	-0.647241	-1.08512	-0.467722	0.0670564	-0.243699
217.nii.gz	-0.718853	-0.108448	-0.0916763	0.175967	-0.389639	-0.691893	-0.238964	-0.768326	-0.0595035	-0.858131	0.508438	-0.488075	-0.242038	-0.761313	0.319531	-0.0916763	-0.174676	-0.097381	-0.746785	-0.22105	0.181522	0.0800754	-0.237521	0.752304	-0.24045	0.00305164	-0.118337	0.365054	0.36733	-0.354897	-0.182044	-0.0792683	0.398085	0.116814	-0.725369	-0.17401	0.237742	-0.0405979	0.365218	-0.00453936	1.29315	-0.257709	-0.853497	1.2347	-0.00923743	-0.0980829	-0.755332	0.850202	-0.157907
218.nii.gz	0.970508	0.829376	-0.9029	-0.921201	0.442559	-1.07273	-0.428158	0.423137	0.137957	-1.07009	1.87659	-1.53378	0.387925	0.397267	1.70866	-0.9029	1.19792	-0.29933	-1.35096	-0.478519	1.23898	-0.0181242	-0.855119	2.0719	-1.12445	-1.41451	-0.700818	1.61859	1.73	-0.709972	-0.0947232	-2.58628	1.6278	1.79898	-1.68977	2.09454	-1.64876	2.3276	-0.991639	-0.245336	-0.71546	-0.857149	-1.43255	1.44619	-0.979089	-0.253488	-1.35062	1.52439	-1.27086
219.nii.gz	0.60404	0.759139	-0.755599	-0.0303735	-0.301918	-0.838001	-0.212734	0.392471	-0.0429267	-0.308963	1.02219	-0.823376	-0.0109367	0.369622	1.27385	-0.755599	-0.0878145	-0.259689	-0.883092	-0.530141	0.931212	-0.274551	-0.202714	-0.144719	-0.155378	-0.0584873	-0.104815	0.0784463	0.0756396	-0.936885	-0.769959	-0.756874	0.989856	0.188174	-0.893505	-0.0915411	-0.230594	-0.0285773	-0.192565	-0.260132	-0.102574	-0.692615	-0.377996	-0.209609	-0.926843	-0.244127	-0.871615	-0.0652604	-0.960275
220.nii.gz	0.944338	0.912964	0.113409	0.333827	-0.0871394	-0.383713	0.5398	1.07937	0.0854517	0.707096	0.337347	0.088029	0.00597642	1.0615	0.656241	0.113409	-0.332846	0.00211452	-0.251076	-0.122189	0.557083	0.0802957	-0.411259	1.16154	-0.289376	-0.115501	-0.432305	0.105556	0.0754693	0.644241	0.524229	0.0479482	0.3048	0.103922	-0.136139	-0.330572	0.280805	-0.197371	0.417283	-0.0514687	0.669454	-0.0607647	-0.386104	-0.14464	0.0779224	0.0122597	-0.25497	-0.0659915	-0.232767
221.nii.gz	-0.446052	-0.506266	-0.331693	0.205319	-0.0616997	0.686831	0.30933	-0.571438	0.0230717	-0.225966	-1.35267	1.10598	-0.184425	-0.553254	-1.02698	-0.331693	-0.22676	0.127672	1.35057	0.0704345	-0.629208	0.0209422	0.702678	-1.15628	0.73125	0.838354	0.809749	-0.749652	-0.750821	0.429076	0.38734	0.365998	-0.0140474	-0.737482	1.32282	-0.529187	0.408939	-0.669347	0.235044	0.206121	-0.35863	-0.218805	0.436714	-0.702882	-0.366342	0.122121	1.32608	-0.694133	0.894683
222.nii.gz	0.315936	0.0795582	0.344866	0.205605	-0.130125	0.672476	0.00539465	0.316232	-0.0798991	0.466585	-0.74891	0.514508	-0.168486	0.308471	-0.85096	0.344866	-0.276352	-0.041922	0.819812	0.03059	-0.529488	-0.0414155	-0.0567374	0.118308	-0.0106752	0.198937	0.0531108	-0.078459	-0.0898848	0.735141	0.758496	0.584556	-0.442613	-0.0204178	0.890846	-0.426692	0.371042	-0.358306	0.310339	-0.0463309	0.648309	0.14149	-0.378353	-0.0369131	0.446304	-0.0289615	0.819998	-0.00825625	1.26367
223.nii.gz	-0.23681	-0.782253	-0.116262	-0.062476	-0.372395	0.631932	-0.337948	-0.671261	-0.290987	-0.31184	-0.76368	0.3221	-0.404244	-0.676123	-0.856102	-0.116262	0.0112464	-0.255915	0.595136	-0.339656	-0.139123	-0.361262	-0.0736178	-0.623498	0.0100741	0.197178	-0.0149666	-0.123847	-0.156289	0.479136	0.440561	0.501766	-0.36472	-0.236629	0.706917	-0.273329	0.112935	-0.39484	-0.00964451	-0.289941	0.274608	-0.170997	-0.336887	0.0602208	0.0398573	-0.246554	0.564058	0.0262472	1.09032
224.nii.gz	-0.592951	-1.53383	-0.474148	-0.685981	-0.892716	0.922319	-1.31637	-1.65864	-0.742338	-1.35805	-0.423161	-0.487434	-0.840972	-1.67268	-1.31533	-0.474148	0.684318	-0.647385	-0.0730461	-0.496112	-0.235811	-0.664582	-0.513246	-0.414692	-0.59647	-0.47637	-0.35987	0.655898	0.646913	0.213563	0.387546	0.215835	-0.252268	0.576295	0.0785291	0.341264	-0.573802	0.332763	-0.565699	-0.635792	-0.211565	-0.522315	-0.962625	0.588206	-0.226116	-0.645821	-0.0909003	0.764392	0.995308
225.nii.gz	-1.15621	1.10112	1.22822	1.54673	1.44821	-0.806144	1.01197	0.423448	1.49867	0.521106	-1.19533	1.41295	1.5067	0.509664	0.17542	1.22822	-1.3008	1.47191	1.43148	0.93397	-0.216126	1.50321	1.64834	-0.0506099	1.6829	1.61664	1.48034	-1.50065	-1.45947	-0.1825	-0.424916	0.818912	-0.344832	-1.58683	1.35495	-1.09949	1.84968	-1.18131	1.64064	1.57021	1.26705	1.67389	1.57934	-1.10698	0.505019	1.46643	1.41041	-1.15877	0.00934928
226.nii.gz	-2.03589	-0.083789	2.6351	1.13682	1.09464	-0.669181	1.70138	-0.881308	1.11068	-0.23454	-0.792299	1.54437	1.10353	-0.801708	-0.368593	2.6351	-1.03326	0.99429	0.608842	0.510655	-0.877424	0.860804	0.840408	0.0798382	0.892696	1.06938	0.900878	-0.822112	-0.801095	0.636704	0.563251	1.05327	-1.01522	-0.834726	0.691798	-0.893222	1.36995	-0.860559	1.12752	0.871118	1.24092	3.02171	1.0075	-0.651813	2.27945	0.990667	0.569023	-0.856132	-0.0134148
227.nii.gz	-0.393128	1.1272	2.28861	1.241	1.02036	-0.565856	1.52643	1.2021	1.11373	1.66213	-0.337841	1.1309	1.03796	1.24946	-0.276053	2.28861	-1.09205	1.07976	0.654221	0.86781	-0.756229	1.06714	0.767337	0.525528	0.912442	1.04127	0.711091	-0.972656	-0.974959	0.340703	0.149563	0.936354	-0.706409	-1.03261	0.724809	-0.9609	1.47734	-1.05303	1.3112	1.00551	1.42889	2.27508	0.807169	-0.856888	1.61415	1.07341	0.63355	-0.87206	-0.0444871
229.nii.gz	0.359548	-0.356201	0.243801	-0.313785	-0.207035	-0.806816	0.167171	-0.294797	-0.502534	-0.740463	0.919965	-0.529525	-0.261655	-0.335317	0.917265	0.243801	-0.026305	-0.713732	-0.959813	-0.692931	0.552861	-0.567964	-0.816069	0.921915	-0.73711	-0.69756	-0.922205	0.598479	0.559943	0.550469	0.331609	0.282582	-0.24983	0.430427	-0.999577	-0.15339	-0.135316	0.111342	-0.0715269	-0.645669	0.45116	0.121964	-0.258937	0.395584	0.514039	-0.702377	-0.995642	0.076947	-1.0137
230.nii.gz	0.826158	-0.415382	0.0044185	-0.91026	-1.01674	-0.170709	-0.624366	-0.215694	-0.962825	-0.629825	0.61752	-0.78985	-1.02835	-0.2679	0.883786	0.0044185	1.06285	-0.876109	-0.676711	-0.696475	0.589965	-0.748804	-1.11733	1.4885	-1.39907	-1.44659	-1.03302	1.87789	1.93416	1.12066	1.40181	-0.432462	0.402012	1.62224	-0.612322	1.41179	-0.984205	1.6239	-0.680133	-0.862479	0.674391	-0.384406	-1.64877	2.5355	0.732133	-0.882177	-0.700856	2.49406	0.728145
231.nii.gz	0.534756	-0.0530974	0.588639	-0.125883	-0.345455	-0.377835	0.0959772	0.182366	-0.422486	0.0239108	0.297644	-0.146616	-0.415339	0.147933	0.285541	0.588639	0.0078423	-0.496794	-0.42607	-0.558641	0.330727	-0.41672	-0.613209	0.673225	-0.564311	-0.407569	-0.604338	0.421521	0.400995	0.686152	0.619968	0.545876	-0.453758	0.502376	-0.315869	-0.18613	0.106647	-0.205646	0.139826	-0.47765	0.711615	0.275734	-0.552537	0.407651	0.986324	-0.513507	-0.447262	0.32935	-0.120266
232.nii.gz	-0.121568	2.13837	1.38146	1.80393	1.78322	-0.351139	2.64696	2.21802	1.86406	2.68536	-1.25705	2.41935	1.70342	2.31331	-0.210979	1.38146	-1.38977	2.15867	1.94219	2.2859	-1.11286	1.96065	1.76849	0.312674	1.61786	1.60397	1.8688	-1.35979	-1.32067	0.592155	0.495252	0.495574	0.169087	-1.43553	1.72022	-1.07422	1.81214	-1.12572	1.76119	1.94465	1.62978	1.55867	1.32189	-0.955107	0.413999	2.15624	1.962	-1.05075	0.550703
233.nii.gz	0.679293	0.448925	2.49586	0.230524	0.0380783	-0.387344	1.01045	0.644811	-0.0593825	0.276921	0.0805599	0.540928	-0.0372915	0.621397	0.744267	2.49586	-0.297482	-0.202117	-0.128137	-0.310398	0.722909	-0.0760697	-0.500604	1.10939	-0.459603	-0.255201	-0.46012	0.356761	0.344614	1.1552	1.1996	0.583138	-0.4733	0.435818	0.000285947	-0.361652	0.433043	-0.308391	0.446691	-0.192545	1.2859	1.63848	-0.528007	0.227225	3.10995	-0.205443	-0.16703	0.217906	0.0921031
234.nii.gz	0.354782	0.380174	3.36837	0.47926	0.243733	-0.0102736	0.778104	0.482555	0.17384	0.255216	-1.09321	1.2053	0.195162	0.478418	0.280926	3.36837	-0.532124	0.0597666	1.12125	-0.0388407	0.358434	0.0943498	-0.161001	0.645962	-0.0323638	0.164139	-0.152563	-0.213541	-0.25178	1.25864	1.2375	1.01234	-1.12904	-0.168434	1.13311	-0.643334	0.786219	-0.733061	0.641162	0.0268703	1.30372	2.62312	-0.128152	-0.291893	3.77823	0.0524386	1.11013	-0.208994	1.15431
235.nii.gz	0.1321	-0.545978	-0.315339	-0.365994	-0.659503	0.120128	-0.43323	-0.233401	-0.608779	-0.185139	-0.0272402	-0.236906	-0.649806	-0.267147	-0.294448	-0.315339	0.285202	-0.592531	-0.151776	-0.505579	0.0500974	-0.495777	-0.500374	0.150375	-0.413459	-0.326051	-0.520623	0.177774	0.145491	0.494194	0.384773	0.203609	-0.0653829	0.330301	-0.00932145	-0.0568917	-0.158814	0.0216098	-0.133183	-0.506147	-0.288225	-0.331564	-0.294775	-0.259151	-0.163987	-0.600891	-0.179901	-0.0855929	-0.0099116
236.nii.gz	-0.316132	-0.0509457	0.321843	0.59576	0.348001	-0.0585947	0.556287	0.0443127	0.348239	0.408527	-0.687713	0.797624	0.317292	0.0598002	-0.481926	0.321843	-0.632354	0.250774	0.560885	-0.0790305	-0.345152	0.13876	0.601659	-0.748145	0.778639	0.894733	0.513955	-0.883746	-0.894913	0.0828828	-0.11716	0.880006	-0.772381	-0.950325	0.668944	-0.772971	0.891451	-0.908717	0.61663	0.266789	0.295757	0.39363	0.539568	-0.712869	0.203351	0.253924	0.539174	-0.721148	0.122169
237.nii.gz	-0.414133	1.63758	6.30969	1.72463	1.79903	-0.247727	2.71272	1.46351	1.73851	1.74908	-1.83263	2.85112	1.67989	1.55883	-0.229798	6.30969	-1.36118	1.92767	2.60919	2.17692	-1.06626	1.84217	1.67119	0.313127	1.52887	1.57664	1.78738	-1.27033	-1.22697	0.914007	0.862971	1.1622	-1.02759	-1.3403	2.17652	-1.11815	2.04701	-1.24274	1.77728	1.82972	1.95411	6.50424	1.1713	-0.868956	4.32332	1.93994	2.58532	-0.985971	1.16409
238.nii.gz	0.252946	0.872864	0.0505792	0.629288	0.372434	-0.690904	0.735341	0.957064	0.366176	0.656684	0.650624	-0.0105413	0.371941	0.952374	0.755933	0.0505792	-0.688362	0.179277	-0.441161	-0.177218	0.769566	0.169437	-0.038007	0.504368	0.175148	0.335381	-0.125885	-0.415682	-0.45623	0.0741177	-0.147148	0.255259	0.156304	-0.501922	-0.34832	-0.626665	0.626357	-0.600297	0.64366	0.116325	0.829297	0.0137984	0.137183	-0.464083	-0.175532	0.176351	-0.444108	-0.483404	-0.712394
239.nii.gz	1.23163	1.32416	-0.821928	0.251158	0.233056	-0.731683	0.249069	2.16256	0.167624	2.19639	1.00656	-0.540345	0.347901	2.11832	0.0980961	-0.821928	-0.48733	-0.129973	-0.563495	-0.516405	0.14989	-0.270812	0.378648	-1.33609	0.838611	0.58989	-0.0918841	-1.21102	-1.247	-1.6867	-2.03826	-0.782673	1.06583	-1.32874	-0.469507	-0.474905	0.0137502	-0.482281	0.0525352	-0.0997516	-1.53663	-0.631993	1.66839	-1.21988	-1.10073	-0.117283	-0.570005	-1.15957	-1.14021
240.nii.gz	-0.303569	1.09215	-0.0958501	1.24023	1.02741	-0.618539	0.977097	0.934458	1.05192	1.14962	-0.372261	0.830426	0.972584	0.981928	0.242083	-0.0958501	-1.09566	1.00458	0.551164	0.435295	0.422581	0.916936	0.979912	0.00486352	1.20798	1.20613	0.770594	-1.27254	-1.26923	-0.187785	-0.500948	0.131156	0.521984	-1.37291	0.640387	-0.933943	1.2198	-0.981654	1.18296	0.950882	0.652798	0.139653	1.39953	-0.960819	-0.518005	1.00263	0.565953	-1.04624	-0.367996
241.nii.gz	-0.413922	0.430906	4.10181	0.854714	0.543771	-0.484201	0.567179	0.236839	0.572683	0.284808	-0.952821	0.985053	0.579081	0.261105	-0.00701806	4.10181	-0.832883	0.441223	1.09696	0.130884	-0.0474732	0.513453	0.189283	0.692784	0.283222	0.528355	0.244389	-0.336309	-0.344545	0.800925	0.769606	0.945855	-0.897863	-0.39515	1.10534	-0.791397	1.14568	-0.726895	1.04551	0.435032	1.68207	3.55659	0.189264	-0.11779	3.99397	0.440659	1.05966	-0.359119	1.00337
243.nii.gz	1.25237	1.65027	-0.0633373	0.703357	0.854654	-0.927352	0.815701	2.52975	0.535633	2.50574	1.26605	-0.383334	0.728978	2.49983	0.849734	-0.0633373	-0.857514	0.204324	-0.691062	-0.316932	0.80965	0.070893	0.0236394	0.164291	0.351525	0.407325	-0.18643	-0.765993	-0.814845	-0.675886	-1.02727	0.437959	-0.0478541	-0.71265	-0.649028	-0.780558	0.71427	-0.96941	0.563047	0.059389	0.412408	-0.000106741	0.804826	-0.886085	-0.434094	0.205759	-0.650396	-0.830631	-1.13301
245.nii.gz	1.69234	2.33794	-0.111221	0.825791	0.983295	-0.690969	1.75611	3.14315	0.73828	2.73135	0.0568524	0.996879	0.844008	3.12084	1.04855	-0.111221	-0.851884	0.502247	0.621569	0.093836	1.30676	0.55953	0.121541	0.845542	0.26854	0.408851	0.125206	-0.485708	-0.506084	0.87288	0.768577	-0.145371	0.666653	-0.35547	0.704356	-0.694548	0.694524	-0.719251	0.764006	0.451105	0.898947	-0.118272	0.501755	-0.632615	-0.498229	0.50617	0.632451	-0.648438	0.0105974
246.nii.gz	0.0349017	-0.538886	-0.696607	-0.513183	-0.477728	-0.284994	-1.16432	-0.345933	-0.647763	-0.29686	0.0945527	-0.751235	-0.525249	-0.386347	-0.501596	-0.696607	0.213284	-0.72497	-0.356791	-0.753503	0.128326	-0.878752	-0.386031	-1.66517	-0.149469	-0.103929	-0.535958	-0.215798	-0.276546	-0.629509	-0.889473	0.522476	-0.536143	-0.236275	-0.216065	-0.0600023	-0.419833	-0.233007	-0.660366	-0.761366	-1.18353	-0.610276	-0.0706592	-0.243541	-0.766652	-0.711484	-0.38667	-0.254351	-0.248497
247.nii.gz	-0.259767	0.899956	3.32885	1.13838	0.791228	-0.251968	1.67917	0.812779	0.888441	1.04602	-1.12041	1.75529	0.786138	0.8552	-0.188114	3.32885	-0.992228	0.889443	1.23685	0.642729	-0.446736	0.786071	0.980332	-0.193958	1.09326	1.17579	0.920389	-1.14883	-1.14304	0.632957	0.443093	1.29016	-1.52343	-1.12705	1.2171	-0.950158	1.51791	-1.0298	1.17567	0.853195	1.02631	3.48451	1.00519	-0.965051	2.79212	0.88698	1.23768	-0.949987	0.260931
248.nii.gz	0.9085	1.08473	-0.0348894	0.507935	0.66716	-0.592982	0.469889	1.44312	0.341094	1.16498	0.0930867	0.213569	0.533894	1.42383	0.396911	-0.0348894	-0.685208	0.0778768	0.0056732	-0.284398	0.371703	0.0507528	-0.0450421	0.278495	0.160544	0.283145	-0.138253	-0.413083	-0.451823	0.254431	0.0429726	0.34341	-0.0607427	-0.435847	0.139682	-0.67579	0.579847	-0.798645	0.570843	0.0257204	0.933542	-0.107315	-0.0304832	-0.434335	-0.285716	0.0762349	0.0124985	-0.373516	-0.103651
250.nii.gz	-1.41718	0.34188	-0.395735	1.10087	0.829373	0.510437	0.282221	-0.0675853	1.27119	0.828566	-1.83245	1.41757	0.883235	0.0391105	-1.33319	-0.395735	-0.936685	1.65026	2.11105	2.93437	-3.20724	1.71645	1.41985	0.539548	1.09139	1.0141	1.81147	-0.851617	-0.816576	0.111954	0.30809	-0.840951	1.31043	-0.712549	1.84154	-0.741419	0.782284	-0.879501	1.09024	1.66764	0.65045	-0.27594	0.559439	-0.709111	-0.712245	1.66177	2.08504	-0.722678	1.46321
251.nii.gz	0.723398	-0.484533	0.405797	-0.569961	-0.380532	0.506283	-1.03448	0.187538	-0.720301	0.298254	-0.9263	0.0223427	-0.501262	0.133344	-0.710431	0.405797	0.22366	-0.806042	0.779081	-0.668473	0.0265033	-0.845954	-0.508023	-1.08081	-0.374495	-0.258042	-0.564035	0.06505	0.0133467	0.659888	0.472684	1.32107	-2.06971	0.136338	0.875046	-0.235808	-0.128699	-0.467634	-0.535379	-0.769923	-0.381924	0.256654	-0.171445	-0.485519	0.877215	-0.801848	0.749108	-0.179461	0.938806
253.nii.gz	1.00494	1.11652	-0.782273	-0.0534633	-0.221793	-0.667953	0.424245	1.16614	0.0112407	0.508932	0.891565	-0.358521	0.0511074	1.13616	1.45305	-0.782273	-0.0958961	-0.168137	-0.765882	-0.399511	1.11115	-0.0879185	-0.649074	1.32562	-0.473501	-0.543766	-0.813497	0.132424	0.0844233	0.381498	0.0684878	-1.15471	1.1296	0.228594	-0.750067	-0.00544995	-0.407776	-0.0667551	-0.0843218	-0.241645	-0.28252	-0.713024	-0.27275	-0.0883969	-0.978153	-0.181019	-0.744068	-0.00880624	-0.841022
Validation cohort
ID	log-sigma-2-0-mm-3D_firstorder_10Percentile	log-sigma-2-0-mm-3D_firstorder_90Percentile	log-sigma-2-0-mm-3D_firstorder_Energy	log-sigma-2-0-mm-3D_firstorder_Entropy	log-sigma-2-0-mm-3D_firstorder_InterquartileRange	log-sigma-2-0-mm-3D_firstorder_Kurtosis	log-sigma-2-0-mm-3D_firstorder_Maximum	log-sigma-2-0-mm-3D_firstorder_Mean	log-sigma-2-0-mm-3D_firstorder_MeanAbsoluteDeviation	log-sigma-2-0-mm-3D_firstorder_Median	log-sigma-2-0-mm-3D_firstorder_Minimum	log-sigma-2-0-mm-3D_firstorder_Range	log-sigma-2-0-mm-3D_firstorder_RobustMeanAbsoluteDeviation	log-sigma-2-0-mm-3D_firstorder_RootMeanSquared	log-sigma-2-0-mm-3D_firstorder_Skewness	log-sigma-2-0-mm-3D_firstorder_TotalEnergy	log-sigma-2-0-mm-3D_firstorder_Uniformity	log-sigma-2-0-mm-3D_firstorder_Variance	log-sigma-2-0-mm-3D_glcm_Autocorrelation	log-sigma-2-0-mm-3D_glcm_ClusterProminence	log-sigma-2-0-mm-3D_glcm_ClusterShade	log-sigma-2-0-mm-3D_glcm_ClusterTendency	log-sigma-2-0-mm-3D_glcm_Contrast	log-sigma-2-0-mm-3D_glcm_Correlation	log-sigma-2-0-mm-3D_glcm_DifferenceAverage	log-sigma-2-0-mm-3D_glcm_DifferenceEntropy	log-sigma-2-0-mm-3D_glcm_DifferenceVariance	log-sigma-2-0-mm-3D_glcm_Id	log-sigma-2-0-mm-3D_glcm_Idm	log-sigma-2-0-mm-3D_glcm_Idmn	log-sigma-2-0-mm-3D_glcm_Idn	log-sigma-2-0-mm-3D_glcm_Imc1	log-sigma-2-0-mm-3D_glcm_Imc2	log-sigma-2-0-mm-3D_glcm_InverseVariance	log-sigma-2-0-mm-3D_glcm_JointAverage	log-sigma-2-0-mm-3D_glcm_JointEnergy	log-sigma-2-0-mm-3D_glcm_JointEntropy	log-sigma-2-0-mm-3D_glcm_MaximumProbability	log-sigma-2-0-mm-3D_glcm_SumEntropy	log-sigma-2-0-mm-3D_glcm_SumSquares	log-sigma-2-0-mm-3D_gldm_DependenceEntropy	log-sigma-2-0-mm-3D_gldm_DependenceNonUniformity	log-sigma-2-0-mm-3D_gldm_DependenceNonUniformityNormalized	log-sigma-2-0-mm-3D_gldm_DependenceVariance	log-sigma-2-0-mm-3D_gldm_GrayLevelNonUniformity	log-sigma-2-0-mm-3D_gldm_GrayLevelVariance	log-sigma-2-0-mm-3D_gldm_HighGrayLevelEmphasis	log-sigma-2-0-mm-3D_gldm_LargeDependenceEmphasis	log-sigma-2-0-mm-3D_gldm_LargeDependenceHighGrayLevelEmphasis
0val.nii.gz	-3.28268	1.94777	2.25296	2.33018	3.87018	-0.946435	2.40603	0.492983	3.2685	0.605588	-0.772675	2.05106	3.66397	0.667791	0.628336	2.25296	-1.75363	3.77963	0.765128	3.76314	-0.568002	3.75302	4.47757	-0.213638	3.85187	2.8779	3.69645	-2.80774	-2.70074	-1.35124	-1.77487	1.028	0.0468454	-3.26842	0.819485	-1.41447	2.65726	-1.51767	2.31822	4.0154	0.923691	4.44901	4.19405	-1.60756	0.211426	3.78754	0.804087	-1.70608	-0.794227
10val.nii.gz	-0.828528	-1.44099	-0.876691	-1.02711	-0.655944	0.116589	-1.52215	-1.72361	-0.846313	-1.44652	0.140241	-1.06586	-0.68875	-1.71811	-0.807185	-0.876691	0.849963	-0.88936	-0.492165	-0.781309	0.0942475	-0.833525	-0.73994	-0.060431	-0.801452	-0.940688	-0.836731	0.804066	0.802796	0.122208	0.0822043	-0.816411	0.419835	0.81135	-0.379648	0.797804	-1.03824	0.712423	-0.990585	-0.81863	-2.24856	-0.714086	-0.36109	-0.114915	-0.709409	-0.889168	-0.50691	0.145995	-0.136472
11val.nii.gz	-0.431237	-0.420353	-0.0477785	0.272997	-0.286249	0.190887	0.498985	-0.570899	0.0130157	-0.321926	-0.866273	0.894702	-0.286796	-0.546737	-0.341818	-0.0477785	-0.182597	0.134714	0.677992	0.871377	-1.34749	0.456871	-0.122407	1.43914	-0.114666	0.109928	0.0484888	0.122	0.13465	1.04889	1.13447	-0.632412	0.925101	0.223242	0.784586	-0.323489	0.239043	-0.219757	0.475528	0.296915	0.611394	-0.167034	-0.307372	0.0150092	0.0626668	0.1422	0.66354	-0.108655	0.638778
12val.nii.gz	-0.0580078	-0.631819	0.11748	-0.199323	-0.395469	-0.0407595	-0.565062	-0.575283	-0.451733	-0.43555	-0.220988	-0.214167	-0.405509	-0.58495	-0.378362	0.11748	-0.0160176	-0.533125	-0.0860206	-0.530556	-0.191811	-0.481186	-0.363482	-0.0729237	-0.335322	-0.225717	-0.317372	0.191009	0.209268	0.428353	0.396649	0.584539	-0.501937	0.687014	0.0801776	-0.195401	-0.0998958	-0.339987	-0.113379	-0.45428	-0.12288	-0.0508484	-0.287501	-0.356599	0.342507	-0.533235	-0.0906491	-0.219963	-0.0420653
13val.nii.gz	0.609878	0.437525	-0.238362	0.349124	0.113346	-0.518858	-0.120865	0.745707	0.135677	0.905188	0.651462	-0.510292	0.157688	0.720585	0.0630844	-0.238362	-0.547237	-0.0692402	-0.619896	-0.509695	0.114998	-0.330361	-0.220966	-0.407858	-0.0502333	0.0548961	-0.277638	-0.29788	-0.331984	-0.613268	-0.758347	0.587575	-0.407853	0.00466514	-0.557096	-0.571176	0.213788	-0.71021	0.105048	-0.303671	0.0133136	-0.206679	0.264389	-0.838423	-0.33114	-0.0791565	-0.619533	-0.682136	-0.665558
14val.nii.gz	0.968817	-0.0966509	-0.294802	-0.354174	-0.503828	-0.236661	0.482008	0.288911	-0.558142	-0.144355	0.409824	0.0355664	-0.549367	0.249294	1.27436	-0.294802	0.217438	-0.626483	-0.50164	-0.663557	0.848124	-0.565478	-0.62254	0.543202	-0.65413	-0.623032	-0.652876	0.601701	0.612259	1.00967	1.0216	-0.0245731	0.114115	0.840787	-0.400262	0.149847	-0.348567	0.125797	-0.255603	-0.59003	-0.136737	-0.400602	-0.614556	0.0759797	-0.0843484	-0.640089	-0.535587	0.372088	-0.2714
15val.nii.gz	0.439158	-1.36048	-0.845835	-1.70069	-1.19768	0.8446	-1.48404	-1.11623	-1.41455	-1.09116	0.803387	-1.48234	-1.25898	-1.14221	-1.06082	-0.845835	1.93161	-1.1597	-0.909387	-0.843004	0.228531	-1.06351	-0.869511	-0.867602	-1.1197	-1.32211	-0.909661	1.53194	1.51914	-0.372597	-0.037292	0.0302184	-0.556151	0.629076	-0.958966	1.9874	-1.50259	2.17981	-1.5095	-1.02306	-1.75728	-0.738234	-0.944408	0.746236	-0.510862	-1.14561	-0.918851	1.20895	-0.330191
16val.nii.gz	-0.238096	-0.733043	0.0369896	-0.399476	-0.654301	0.995567	-0.677282	-0.722343	-0.458166	-0.358328	-1.3071	0.436123	-0.659732	-0.718745	-1.35	0.0369896	0.446874	-0.357223	1.18928	-0.211449	-0.750766	-0.383905	-0.230291	-0.262216	-0.278596	-0.0480567	-0.046834	0.365184	0.364063	0.853769	0.974765	0.605968	-0.717403	0.187006	1.22342	0.222907	-0.287726	0.40801	-0.30679	-0.345274	-0.00517657	-0.186004	-0.614152	0.57917	0.499423	-0.35287	1.16475	0.423479	1.67775
17val.nii.gz	0.507578	-1.13585	-0.658221	-1.33986	-0.886473	0.421832	-1.29139	-0.794666	-1.12041	-0.670368	0.864029	-1.39955	-0.980038	-0.822078	-0.995413	-0.658221	1.19688	-1.00658	-0.992691	-0.83631	0.233867	-1.08428	-0.895251	-1.31303	-1.04982	-1.29429	-1.01544	1.13012	1.17809	-0.336233	-0.28316	1.08646	-1.92714	1.54969	-1.09688	1.11743	-1.26992	0.599221	-1.421	-1.04556	-1.20009	-0.617203	-0.7384	0.170967	-0.298365	-1.01662	-1.01461	0.644345	-0.579482
18val.nii.gz	0.941223	-1.07913	-0.0363504	-1.48611	-1.1753	1.62882	-0.16783	-0.706268	-1.32982	-0.910161	-0.108321	-0.0352345	-1.23729	-0.73915	0.083176	-0.0363504	1.85575	-1.06378	-0.144269	-0.783956	0.338893	-1.06904	-0.99197	-0.22551	-1.32405	-1.5667	-1.07567	1.88591	1.89461	1.6261	2.05246	0.546078	-1.39469	0.916217	0.0290209	2.5514	-1.50042	2.75298	-1.49913	-1.06229	-0.117945	-0.433252	-1.45113	3.04931	1.10396	-1.06992	-0.142112	2.91831	1.55407
19val.nii.gz	0.0389486	0.331416	0.898491	0.566321	0.37198	-0.530726	0.804309	0.596452	0.238997	0.711824	0.0247368	0.497501	0.307453	0.579781	0.525116	0.898491	-0.710919	0.0116201	-0.117469	-0.438641	0.255061	-0.202941	-0.327659	0.357693	-0.110412	0.0145321	-0.486597	-0.231363	-0.262	0.927167	0.677345	0.623133	-0.478231	0.0183192	0.0374701	-0.65108	0.414527	-0.699887	0.363139	-0.24172	0.870609	0.710937	0.382351	-0.482309	0.576437	0.0106908	-0.0612114	-0.640114	-0.319185
1val.nii.gz	1.45617	1.48489	-0.282751	0.347718	1.02757	-0.89411	0.408121	1.60125	0.715054	0.388519	0.858783	-0.310093	1.06365	1.56504	1.26265	-0.282751	-0.487774	0.218119	-0.597802	-0.314278	1.03708	0.558989	0.092383	1.14106	0.324343	0.251485	-0.119362	-0.500127	-0.514305	-1.01196	-1.0789	-1.03697	1.12067	-0.494593	-0.560348	-0.520353	0.33155	-0.366467	0.558609	0.432897	0.284707	-0.276194	0.1537	-0.373579	-0.369705	0.217828	-0.648096	-0.460838	-0.700534
20val.nii.gz	0.101885	-0.889328	-0.843777	-0.753224	-0.461851	-0.710923	-1.23375	-0.766231	-0.826798	-0.662262	1.15808	-1.55818	-0.562621	-0.790695	0.0709142	-0.843777	0.310205	-0.932686	-1.11642	-0.842144	0.307687	-0.907757	-0.655981	-1.05981	-0.438959	-0.58143	-0.94721	-0.0629697	-0.108432	-2.29944	-2.30887	0.646675	-0.73387	0.403118	-1.32874	-0.104697	-0.515456	-0.335051	-0.751426	-0.848452	-1.5554	-0.653994	0.262591	-0.784027	-0.748879	-0.920012	-1.13336	-0.579042	-0.914515
21val.nii.gz	0.361256	1.40612	-0.69896	0.859823	0.567754	-0.677084	0.78903	0.900751	0.88623	0.336288	0.371883	0.256972	0.721124	0.916951	0.989693	-0.69896	-0.774211	0.85299	-0.286361	0.222483	0.725082	0.656476	0.266232	0.937157	0.43917	0.515682	0.268482	-0.579564	-0.5907	0.028593	-0.138588	-2.15579	1.80678	-0.531104	-0.174166	-0.499709	0.237118	-0.387482	0.639633	0.553743	0.230977	-0.508836	0.768679	-0.200315	-0.801572	0.791715	-0.179494	-0.657134	-0.503222
22val.nii.gz	0.780189	0.378855	0.916701	0.310976	0.293588	-0.676771	0.272912	0.872378	0.0482825	0.832566	0.847392	-0.388918	0.23407	0.834283	0.409706	0.916701	-0.584206	-0.254565	-0.615454	-0.590845	0.309315	-0.263889	-0.148291	-0.0627025	0.0176671	0.236011	-0.175969	-0.25231	-0.265491	-0.218512	-0.362886	1.02197	-0.908522	-0.00857724	-0.552792	-0.701797	0.529054	-0.668532	0.376786	-0.234458	0.805649	0.499397	-0.118216	-0.341592	0.690379	-0.248688	-0.605266	-0.297676	-0.545662
23val.nii.gz	-1.66323	-0.0137099	-0.106976	0.888256	0.659561	-0.28242	-0.115492	-0.732664	0.763382	-0.266604	-0.948585	0.556776	0.671032	-0.676187	-0.325937	-0.106976	-0.902876	0.67471	0.648495	0.29679	-0.783814	0.525792	1.29525	-0.996622	1.39257	1.44216	1.36281	-1.34239	-1.34234	-1.00804	-1.09807	0.384583	0.296993	-1.48231	0.772083	-0.993712	1.06128	-0.942485	0.837377	0.754583	0.457791	0.112401	1.08112	-1.03513	-0.336493	0.662502	0.64719	-1.10785	-0.241991
24val.nii.gz	0.882109	1.1015	0.805094	0.644171	0.853248	-0.658435	0.251568	1.7785	0.504636	1.92541	0.396873	-0.103073	0.775464	1.7338	0.174305	0.805094	-0.905147	0.15279	-0.315546	-0.196028	-0.135865	0.295029	0.171454	0.508301	0.54294	0.626155	-0.0953584	-0.924768	-0.976083	-0.585957	-0.966304	0.653008	-0.177653	-0.939244	-0.195855	-0.986312	0.907967	-1.04421	0.821907	0.263753	0.513588	0.817483	0.967684	-0.898268	0.284051	0.155049	-0.256278	-0.955623	-0.61952
25val.nii.gz	-1.70154	1.7563	1.50716	1.82105	2.21964	-0.746346	2.63722	1.92129	2.22024	2.81599	-0.409642	1.95747	2.29196	1.98279	0.275386	1.50716	-1.47917	2.40466	0.850168	2.96137	-2.15531	2.74084	1.95184	0.946039	1.9096	1.89729	2.14367	-1.76578	-1.75865	0.234613	-0.0910737	0.533073	0.496904	-1.91294	0.892502	-1.27561	2.02039	-1.31018	1.93529	2.5535	1.44604	1.84682	1.78125	-1.25355	0.165786	2.40065	0.806722	-1.31245	-0.381981
26val.nii.gz	-0.92204	-0.634957	0.500935	0.0116335	-0.266112	0.389626	-0.768029	-0.837581	-0.0743381	-0.314627	-1.4499	0.473061	-0.239622	-0.816899	-1.06699	0.500935	-0.0976185	-0.0888375	1.09342	0.0970103	-1.1398	0.0840517	0.267419	-0.0340016	0.150265	0.433639	0.695876	0.0436611	0.0631565	0.271202	0.478524	0.571468	-0.381239	-0.069516	1.14175	-0.320552	0.263292	-0.157014	0.338057	0.13798	0.529733	0.160475	-0.435058	0.421012	0.751017	-0.0740953	1.14414	0.251182	1.48699
27val.nii.gz	-2.14547	0.670382	0.214679	1.32569	1.3612	-0.333152	0.173123	0.110552	1.50198	1.01753	-2.03906	1.46609	1.35887	0.187741	-0.429875	0.214679	-1.17224	1.59113	2.38426	1.80118	-2.45757	1.50317	2.35631	-0.60863	2.22465	2.06443	2.43738	-1.8874	-1.84965	-0.48637	-0.768104	0.700639	0.155058	-2.034	2.04869	-1.17042	1.60309	-1.16776	1.34211	1.7701	0.638028	0.48254	1.40568	-1.12271	-0.267445	1.58396	2.45465	-1.22466	0.371086
28val.nii.gz	0.702248	0.271401	-0.164132	0.268859	-0.136633	-0.460353	0.253136	0.749015	-0.0779689	0.692073	0.502961	-0.172593	-0.0965535	0.716345	0.348858	-0.164132	-0.397087	-0.218545	-0.434463	-0.532954	0.439925	-0.27508	-0.18807	-0.000481534	0.00936291	0.150961	-0.254489	-0.352728	-0.362332	0.0835482	-0.156628	0.476548	-0.13089	0.155678	-0.321487	-0.556098	0.30711	-0.592266	0.252485	-0.254029	0.200634	-0.164265	0.197217	-0.621378	-0.1989	-0.201234	-0.449006	-0.567192	-0.514078
29val.nii.gz	-0.88328	-0.362091	-0.612951	0.227753	-0.236709	-0.422633	-0.228195	-0.996657	-0.0816821	-1.04911	0.183871	-0.268043	-0.159628	-0.976011	0.145414	-0.612951	-0.336269	-0.181493	-0.510777	-0.530092	0.284536	-0.284122	-0.44356	0.655252	-0.365728	-0.282667	-0.493801	0.226297	0.199089	0.347736	0.228484	-1.00314	1.0403	0.173115	-0.420488	-0.241698	-0.1023	-0.133325	0.0828385	-0.334053	0.389758	-0.512974	-0.102768	-0.171493	-0.596391	-0.190436	-0.541679	-0.211072	-0.425519
2val.nii.gz	1.27482	0.739436	0.0331646	0.0378295	-0.129176	-0.594791	0.37991	1.05193	-0.144896	0.670566	0.298617	0.0442522	-0.0994849	1.00439	1.24078	0.0331646	-0.257483	-0.33846	-0.209032	-0.561057	0.98657	-0.302113	-0.510713	0.881985	-0.4214	-0.283364	-0.593007	0.220309	0.200298	0.810368	0.658724	0.3931	-0.217697	0.372833	-0.0618663	-0.264586	0.0293887	-0.237247	0.0201018	-0.366437	0.668399	-0.219463	-0.595821	0.441954	0.0554876	-0.328677	-0.205705	0.306206	0.00101474
30val.nii.gz	0.465141	-0.644055	-0.335041	-0.56201	-0.601993	-0.406328	-0.461385	-0.376278	-0.77659	-0.495423	0.714791	-0.769979	-0.650866	-0.406559	0.362109	-0.335041	0.336899	-0.824847	-0.801099	-0.806262	0.331342	-0.869106	-0.585855	-1.09856	-0.579647	-0.536661	-0.635185	0.460188	0.454199	-0.0190684	-0.0767171	0.710221	-0.794835	0.655467	-0.79545	0.0604066	-0.433072	-0.0205531	-0.61686	-0.800196	-0.215754	-0.385316	-0.449384	-0.120809	-0.070836	-0.819298	-0.809136	0.103432	-0.538505
31val.nii.gz	0.932544	0.945283	-0.436352	0.389739	0.037815	-0.525782	0.736301	1.12183	0.255403	0.553912	0.49611	0.140698	0.161124	1.09445	1.35686	-0.436352	-0.432073	0.109127	-0.431377	-0.34944	1.23632	-0.146688	-0.397106	0.708967	-0.386118	-0.207531	-0.336006	0.367234	0.368082	0.793456	0.806124	-0.650676	0.754056	0.38873	-0.326124	-0.10401	-0.0856665	0.0914601	0.0602035	-0.220795	0.859736	-0.487422	-0.571679	0.565296	-0.48473	0.100737	-0.370304	0.272568	-0.217978
32val.nii.gz	-0.184911	-1.5351	-0.960293	-1.47884	-1.02115	-0.510905	-1.44942	-1.4594	-1.20177	-1.39877	1.37167	-1.83798	-1.01569	-1.47287	-0.312132	-0.960293	1.38904	-1.10873	-1.29098	-0.87922	0.315896	-1.13344	-0.851547	-1.9259	-0.796134	-1.21651	-1.13108	0.459241	0.464323	-2.79449	-2.48766	-0.0174832	-0.53445	1.21472	-1.70472	1.29216	-1.42746	0.664791	-1.69075	-1.06873	-2.67551	-0.758508	-0.0776658	-0.730822	-0.795985	-1.1079	-1.30275	-0.370014	-1.00586
33val.nii.gz	-0.0709585	-0.105926	0.257633	0.27384	0.0927491	0.0855154	-0.0772872	0.0416968	0.0316599	0.450226	-0.633565	0.371778	0.0353357	0.0369654	-0.565608	0.257633	-0.433518	-0.0774003	0.530249	0.106777	-0.925713	0.123587	0.0300373	0.524677	0.156975	0.380646	0.104802	-0.350327	-0.371455	0.357268	0.226462	0.562366	-0.224881	-0.230375	0.665468	-0.679333	0.513685	-0.609848	0.518517	0.0984725	0.458148	0.083065	-0.095382	-0.564548	0.22071	-0.073044	0.527997	-0.367876	0.276242
34val.nii.gz	0.187471	-1.28566	-0.71502	-1.4494	-1.12181	0.806531	-1.37086	-1.05817	-1.19353	-0.958967	0.37702	-1.12659	-1.1303	-1.07884	-1.15983	-0.71502	1.67965	-1.02354	-0.588846	-0.799422	0.145107	-1.0049	-0.777072	-1.10486	-0.923033	-0.96551	-0.81571	1.1216	1.12598	-0.0312705	0.0955814	0.669647	-1.17036	0.798038	-0.49716	1.59385	-1.21414	1.68203	-1.28772	-0.953879	-1.23862	-0.681507	-1.07777	1.50783	-0.292335	-1.0273	-0.58837	1.60085	0.282483
35val.nii.gz	1.10499	0.89091	-0.589088	0.273166	-0.132173	-0.506274	0.777891	1.24894	0.0794032	0.900806	0.407861	0.225938	0.0331197	1.20916	0.95798	-0.589088	-0.336354	-0.0652571	-0.392161	-0.468543	0.776576	-0.124084	-0.105462	0.14692	-0.0510463	0.13864	0.00741345	-0.0110161	-0.0192271	0.392084	0.353366	-0.781708	0.917915	-0.01796	-0.274738	-0.234483	0.0713713	0.0342227	0.239696	-0.120518	0.510545	-0.569952	-0.511568	0.363874	-0.609373	-0.071463	-0.358102	0.208425	-0.175883
36val.nii.gz	-0.472023	1.15484	3.76018	1.32806	1.34531	-0.682845	1.40922	1.22362	1.24024	1.37981	-0.406848	1.17093	1.34064	1.24043	0.455998	3.76018	-1.23451	1.06208	0.577268	0.945386	-0.0241626	1.32654	0.772922	0.993966	1.00904	1.15599	0.708694	-1.16456	-1.18327	0.433546	0.110128	0.896568	-0.397907	-1.1987	0.682245	-1.1741	1.63022	-1.2304	1.53186	1.18649	1.73734	3.26391	0.764403	-0.863992	1.8605	1.06183	0.590508	-0.904089	-0.160472
37val.nii.gz	-0.681224	1.58191	0.22423	1.61163	1.90382	-0.650351	1.41674	1.4815	1.78326	1.87842	-0.427196	1.18926	1.81581	1.52979	0.12485	0.22423	-1.39415	1.85852	0.662408	1.48204	-0.511744	1.6488	1.23212	0.612696	1.50077	1.46575	1.04807	-1.59386	-1.59142	0.020155	-0.409611	-0.268062	1.07054	-1.54547	0.753229	-1.16391	1.46074	-1.16367	1.48009	1.55277	0.787439	0.586216	1.93322	-1.27783	-0.424386	1.88484	0.681727	-1.36225	-0.528666
38val.nii.gz	0.698666	-0.812222	0.0667863	-0.874781	-0.7399	4.54461	-0.857474	-0.599355	-0.897698	-0.588359	-1.6965	0.579832	-0.819773	-0.616281	-2.47371	0.0667863	0.681221	-0.689631	1.44719	0.327434	-1.04765	-0.616039	-0.641728	0.540471	-0.879175	-1.07337	-0.520114	0.992575	1.01609	1.41781	1.7579	0.430016	-0.756665	1.1802	1.42059	0.461387	-0.784868	0.195124	-0.795322	-0.6323	-0.203632	-0.180212	-0.651555	0.224332	0.663403	-0.68887	1.47904	0.564993	2.04173
[truncated: 19 more rows]
[truncated: 1,083 more columns]

## Sheet: Supplementary table5
Development cohort	log.sigma.2.0.mm.3D_firstorder_10Percentile	log.sigma.2.0.mm.3D_firstorder_90Percentile	log.sigma.2.0.mm.3D_firstorder_Energy	log.sigma.2.0.mm.3D_firstorder_Entropy	log.sigma.2.0.mm.3D_firstorder_InterquartileRange	log.sigma.2.0.mm.3D_firstorder_Kurtosis	log.sigma.2.0.mm.3D_firstorder_Maximum	log.sigma.2.0.mm.3D_firstorder_Mean	log.sigma.2.0.mm.3D_firstorder_MeanAbsoluteDeviation	log.sigma.2.0.mm.3D_firstorder_Median	log.sigma.2.0.mm.3D_firstorder_Minimum	log.sigma.2.0.mm.3D_firstorder_Range	log.sigma.2.0.mm.3D_firstorder_RobustMeanAbsoluteDeviation	log.sigma.2.0.mm.3D_firstorder_RootMeanSquared	log.sigma.2.0.mm.3D_firstorder_Skewness	log.sigma.2.0.mm.3D_firstorder_TotalEnergy	log.sigma.2.0.mm.3D_firstorder_Uniformity	log.sigma.2.0.mm.3D_firstorder_Variance	log.sigma.2.0.mm.3D_glcm_Autocorrelation	log.sigma.2.0.mm.3D_glcm_ClusterProminence	log.sigma.2.0.mm.3D_glcm_ClusterShade	log.sigma.2.0.mm.3D_glcm_ClusterTendency	log.sigma.2.0.mm.3D_glcm_Contrast	log.sigma.2.0.mm.3D_glcm_Correlation	log.sigma.2.0.mm.3D_glcm_DifferenceAverage	log.sigma.2.0.mm.3D_glcm_DifferenceEntropy	log.sigma.2.0.mm.3D_glcm_DifferenceVariance	log.sigma.2.0.mm.3D_glcm_Id	log.sigma.2.0.mm.3D_glcm_Idm	log.sigma.2.0.mm.3D_glcm_Idmn	log.sigma.2.0.mm.3D_glcm_Idn	log.sigma.2.0.mm.3D_glcm_Imc1	log.sigma.2.0.mm.3D_glcm_Imc2	log.sigma.2.0.mm.3D_glcm_InverseVariance	log.sigma.2.0.mm.3D_glcm_JointAverage	log.sigma.2.0.mm.3D_glcm_JointEnergy	log.sigma.2.0.mm.3D_glcm_JointEntropy	log.sigma.2.0.mm.3D_glcm_MaximumProbability	log.sigma.2.0.mm.3D_glcm_SumEntropy	log.sigma.2.0.mm.3D_glcm_SumSquares	log.sigma.2.0.mm.3D_gldm_DependenceEntropy	log.sigma.2.0.mm.3D_gldm_DependenceNonUniformity	log.sigma.2.0.mm.3D_gldm_DependenceNonUniformityNormalized	log.sigma.2.0.mm.3D_gldm_DependenceVariance	log.sigma.2.0.mm.3D_gldm_GrayLevelNonUniformity	log.sigma.2.0.mm.3D_gldm_GrayLevelVariance	log.sigma.2.0.mm.3D_gldm_HighGrayLevelEmphasis	log.sigma.2.0.mm.3D_gldm_LargeDependenceEmphasis	log.sigma.2.0.mm.3D_gldm_LargeDependenceHighGrayLevelEmphasis
[truncated: 279 more rows]
[truncated: 1,083 more columns]

[truncated: 4 more sheets: Supplementary table6, Supplementary table7, Supplementary table8, Supplementary table9]
